# Supplementary material for: The Developmental Intestinal Regulator ELT-2 Controls p38-Dependent Immune Responses in Adult C. elegans
Source: PLoS Genet. 2015 May 27;11(5):e1005265. doi: 10.1371/journal.pgen.1005265 (PMC4446034; doi:10.1371/journal.pgen.1005265)
Supplement: S1 Table — (XLSX) [file pgen.1005265.s007.xlsx]

## Sheet: Sheet1
PCR primers used in the paper
pan-actin forward	TCGGTATGGGACAGAAGGAC
pan-actin reverse	CATCCCAGTTGGTGACGATA
F55G11.2 forward	TGGTTCTCCAGACGTGTTCA
F55G11.2 reverse	CAGCCTTGCCTTTACTGACA
F08G5.6 forward	CACAATGATTTCAATGCGAGA
F08G5.6 reverse	GTTTCGACCGAGAAATCGAG
T24B8.5 forward	AAGACCATCATGCCCTTCAC
T24B8.5 reverse	CCACAGATTTGGCAGGTTTT
C17H12.8 forward	GTCAAGCCGATCTGCAAAAT
C17H12.8 reverse	GGAATTGACTCGCAAATCGT
C32H11.12 forward	ACCGAGCCAGGAGGTTATCT
C32H11.12 reverse	TCCCGATGTTGATTTTGACC
C25B8.3 forward	GCTACTGGGTGAAGGATGGA
C25B8.3 reverse	ACAAATCGTGTGGACATGGA
T21H3.1 forward	CCGGACTCAAGGACGATTT
T21H3.1 reverse	GCGTCGAAGAGCTTGTTGTA
Y49E10.16 forward	GCGTCGAAGAGCTTGTTGTA
Y49E10.16 reverse	TTGGAATAGGAAGGCATCGT
C32H11.4 forward	CTTTGTTGCAAACTTGTACA
C32H11.4 reverse	GTAGTCAACAAAGTTTGCAT
C18H9.6 forward	TGTACCATATCCAGATTCAGGTG
C18H9.6 reverse	GGTCAGTCAGAACCATAACTTCA
F55G11.5 forward	TGTCTTCAGCTTCTGCATCC
F55G11.5 reverse	TCAGGAACGGTTACAGTCCA
F52H3.7(lec-2) forward	CATTTGAGCCAGGACAGACA
F52H3.7(lec-2) reverse	TTCGATTTGCGCTCTTCTTT
M02F4.7 (clec-265) forward	TGTGCGAATTTGACCTTGTG
M02F4.7(clec-265) reverse	CCTCCCATGCTTCTACAAGTG
F35E12.7 forward	CCTGATGGAACAACTCAGAGC
F35E12.7 reverse	GGTGCTTGTAACGGTGGAAA
Y46C8AL.2 (clec-174) forward	CGATGATGCTCATAACTGGTG
Y46C8AL.2 (clec-174) reverse	CCCATTCCAAGAGACCAGAA
Y22F5A.5 (lys-2) forward	CCAATATCAAGCTGGCAAGG
Y22F5A.5 (lys-2) reverse	GTTGGATTGTTTGGCCAGTT
lmp-1 forward	ATGCTGCCGGAGATGTTACA
lmp-1 reverse	CACGTTGGATGTCTTGATGTCA
ubl-1 forward	AAGCTCGCCGTCCTTAAGTA
ubl-1 reverse	CCATGAAGACTCCTCCTCCG
mrp-5 forward	TTGGAAGATACTCGGCAGCA
mrp-5 reverse	GGAGAAGAGTCCGGCATCG
Y54G2A.6(clec-85) forward	GAGCACGCTGAATGGAAAAT
Y54G2A.6(clec-85) reverse	GCTCCAGAAGCTGGTGAGTC
ZK896.7(clec-186) forward	GTGGAAAATGGCAATGGTTT
ZK896.7(clec-186) reverse	AACAACTCCCTCGTTTGGTG
