# Supplementary material for: The Developmental Intestinal Regulator ELT-2 Controls p38-Dependent Immune Responses in Adult C. elegans
Source: PLoS Genet. 2015 May 27;11(5):e1005265. doi: 10.1371/journal.pgen.1005265 (PMC4446034; doi:10.1371/journal.pgen.1005265)
Supplement: S2 Table — (XLSX) [file pgen.1005265.s008.xlsx]

## Sheet: SN2.5_elt2_infonly_fdr9_rawdata
NAME	ctrl(RNAi) E. coli WS_04.23	ctrl(RNAi) E. coli WS_05.09	ctrl(RNAi) E. coli HP_05.09	ctrl(RNAi) P. aeruginosa, non-colonized WS_04.23	ctrl(RNAi) P. aeruginosa, non-colonized WS_05.09	ctrl(RNAi) P. aeruginosa, non-colonized HP_05.09	ctrl(RNAi) P. aeruginosa, colonized WS_04.23	ctrl(RNAi) P. aeruginosa, colonized WS_05.09	ctrl(RNAi) P. aeruginosa, colonized HP_05.09	elt-2 E. coli WS_04.23	elt-2 E. coli HP_05.09	elt-2 P. aeruginosa, non-colonized WS_04.23	elt-2 P. aeruginosa, non-colonized HP_05.09	elt-2 P. aeruginosa, colonized HP_05.09
elt-2 repressed
T19A6.2a	-0.56	-0.89	-0.34	-0.35	-0.53	0.43	-0.54	-1.24		-0.46	0.3	0.97	0.55	-0.5
R12E2.7		-0.33	-0.62	-0.58	-0.3	-1.28	-0.3	-0.57	-0.18	-0.24	0.48	0.53	0.27	0.59
T03F1.11		-0.86	-1.01	-0.42	0.03	-0.94	-0.28	-0.15	-0.22	0.38	0.14	1.12	0.48	0.43
F09F3.6	-0.07	0.63	-0.16	1.16	0.93	0.3	1.32	1.04	0.82	2.24	1.46	2.72	1.48	2.19
C34H4.4	-2.09	-0.58	-0.95	0.55	0.7	-0.33	0.58	0.18	-0.41	2.27	1	3	1.37	1.12
Y105C5A.12		-1.1	-1.71	-0.3	-0.73	-1.44	0.38	-0.7	-0.79	2.17	1.4	2.23	1.59	1.03
F53F1.5		-1.15	-1.32	-1.12	-0.91	-1.24	-1.71	-1.65	-0.87	0.28	-0.08	0.83	0.64	-0.28
T22A3.2	-2	-1.14	-0.96	-1.24	-0.97	-1.04	-1.48	-1.23	-1.11	-0.43	-0.41	-0.33	-0.45	-0.61
T05H10.3	-2.29	-1.06	-1.24	-1.01	-0.73	-1.02	-1.29	-1.5	-1.32	0.7	-0.16	0.81	-0.37	-0.17
C36E6.5	-1.22	-0.89	-0.41	-0.49	-0.32	-0.74	-0.33	-0.63	-0.41	0.63	0.31	1.14	0.24	0.42
C51E3.7a	-1.16	-0.17	-0.12	0.35	0.75	0.18	0.03	0.63	0.86	1.21	0.8	2.6	1.74	1.01
C42D8.8a	-1.16	-0.45	-0.25	-0.07	0.27	-0.04	-0.4	0.07	0.32	0.4	0.37	1.46	0.97	0.61
T18D3.4	-2.39	-1.02	-1.08	-0.81	-0.27	-0.76	-1.19	-0.57	-0.28	-0.05	-0.09	1.72	0.31	0.3
R06C7.10	-2.15	-0.65	-1.28	-0.95	-0.66	-0.78	-1.84	-0.77	-0.51	0.11	-0.42	2.29	0.07	-0.11
C18A11.7	-2.09	-0.58	-0.94	-1.08	-0.74	-0.99	-1.29	-1.03	-1.16	-0.5	-0.68	0.62	-0.21	-0.55
T19A6.2b	-0.69	-0.23	0.1	0.13	0.04	0.43	-0.26	0.08	0.29	0.17	0.2	1.81	1.84	0.5
C05D10.4c	-0.91	-0.31	-0.23	-0.27	-0.26	-0.09	-0.48	-0.32	-0.31	0.19	0.12	1.1	1.41	0.05
Y67A10A.7		-0.21	-0.17	-0.04	-0.26	-0.29	-0.31	-0.34	-0.6	0.09	0.34	1.3	1.64	0.08
K10B3.7	-0.44	-0.53	-0.33	-0.36	-0.53	-0.3	-0.5	-0.36	-0.2	-0.16	0.17	0.7	0.87	0.18
T22B2.4		-0.61	-0.34	-0.93	-0.46	-0.46	-1.04	-0.9	-0.15	-0.35	0.25	0.89	0.55	0.25
C44B11.3		-0.49	-0.54	-1.06	-0.86	-0.47	-0.9	-1.04		-0.58	0.12	0.34	0.57	-0.41
C53C11.3		0.05	0.48	-0.52	-0.04	0.22	-0.86	-0.01	-0.31	-0.18	0.51	1.15	1.08	0.28
F02G3.1c		-0.36	0.28	-0.86	-0.39	-0.22	-1.25	-0.05	-0.24	-0.2	0.28	1.18	0.42	0.33
R08E3.4	-0.93	-0.34	0.13	-0.76	-0.32	-0.2	-0.57	-0.17	-0.34	0.01	0.08	0.97	0.45	0.2
B0350.2b	-1.47	-0.71	-0.4	-0.54	-0.5	-0.3	-1.19	-0.33	-0.97	-0.18	-0.11	0.86	0.44	-0.08
W05G11.6a	-1.05	-0.09	-0.47	-0.82	-0.27	-0.42	-0.79	-0.53	-0.84	-0.24	0.18	1.74	0.45	-0.19
T21B6.3	-1.65	-1.15	-0.99	-1.62	-1.34	-1.33	-1.7	-1.64	-1.2	-1.04	-0.83	0.89	-0.7	-0.83
F54E4.3		-0.78	-0.16	-0.98	-0.56	-0.56	-0.96	-0.58	-0.58		0.89	1.32	0.06	0.32
Y37D8A.23c		-0.16	-0.15	-0.48	-0.09	-0.41	-0.78	-0.38	-0.39	-0.24	1.13	1.19		0.24
T22C1.7		-0.53	-0.46	-0.42	-0.47	-0.28	-0.67	-0.41	-0.53	0.02	0.76	0.63	0.39	0.08
F17C8.2	-0.21	-0.29	0.03	-0.95	-0.75	-0.98	-1.07	-0.83	-0.88	0.3	0.08	0.77	-0.23	-0.29
B0334.2	0.27	0.23	0.11	0.02	-0.05	-0.2	-0.11	-0.13	-0.11	0.6	0.66	0.75	0.51	0.51
K07E1.1	-0.36	-0.31	-0.57	-0.54	-0.54	-0.68	-0.59	-0.51	-0.69	0.57	-0.05	0.9		0.25
F49E11.11		-0.2	-0.64	-0.25	-0.48	-0.81	-0.25	-0.42	-0.45	0.78	0.36	1.67	0.83	0.45
K08D8.3	-0.29	-0.66	-0.79	-0.76	-0.83	-0.77	-0.95	-0.9	-0.82	-0.18	-0.52	0.19	-0.39	-0.19
F32G8.4	-0.29	-0.77	-0.75	-0.75	-0.75	-0.64	-0.96	-0.81	-0.7	-0.24	-0.53	0.59		-0.77
F32B5.6a	-0.19	0.03	0.18	-0.21	0.06	-0.01	0.07	-0.11	-0.14	1.15	0.27	2.07	0.94	0.38
F57B1.4	-2.89		-1.19	-2.58	-2.16		-2.73	-2.17	-2.15	-0.54	-1.56	0.19	-0.84	-1.58
F38B2.1a	-0.37	-0.73	0.44	-0.43	0.11	-1.12	-0.56	-0.56	-0.21	0.37	-0.53	3.35	-0.08	1.12
F44F4.4	-0.19	0.23	-0.43	-0.3	-0.17	-0.09	-0.4	0.32	-0.34	-0.15	0	1.11		0.82
Y105E8B.1c	-1.38	-0.97	-1.35	-0.83	-0.96	-0.74	-0.71	-1.06	-1.43	-0.13	-0.66	0.4	-1.4	-0.94
B0507.10	-1.98	-1.42	-1.48	-1.84	-1.43	-1.51	-2.03	-1.82	-2.23	1.02	-0.13	0.09	-0.96	-1.18
T19C9.8	1.11	0.57	0.71	-0.05	-0.06	-0.13	0.11	-0.16	-0.14	3.89	2.86	2.12	0	1.98
C02C2.1	-0.24	0.4	0.23	-1.01	-0.38	-0.06	-0.85	-0.47	-0.4	-0.19	0.3	0.69	0.14	0.72
ZK721.2	-1.37	-0.8	-0.02	-1.75	-1.76	-1.77	-1.48	-1.29	-1.84	-1.36	-0.81	-0.85	0.26	-1.1
R11G11.7		0.17	0.37	-0.32	0.46	0.03	0.01	0.07	-0.12		0.64	0.45	1.41	1.12
F54C1.7	-1.2	-0.83	-0.68	-1.02	-1.04	-1.33	-1.1	-1.29	-1.24	-0.46	-0.32	-0.7	-0.02	-0.49
W04E12.8	-0.25	0.28	0.32	0.07	0.12	0.11	-0.17	0.23	0.02		0.84	-0.04	0.44	0.38
C17E4.3	0.4	-0.15	0.6	-0.23	-0.24	0.68	-0.12	-0.39	-0.3	-0.25	0.93	-0.42	0.38	0.12
T07F8.4	-0.06	-0.22	-0.15	-0.53	-0.32	0.11	-0.53	-0.41	-0.39	-0.44	-0.05	-0.87		-0.34
B0035.2	0.17	-0.25	-0.04	-0.07	-0.54	-0.31	-0.13	-0.58	-0.8	-0.29	-0.11	-0.5		-0.35
Y17G9B.9	0.31	-0.1	-0.02	-0.46	-0.32	-0.24	-0.27	-0.38	-0.91	-0.31	-0.17	-0.22		-0.39
D2030.6	0.73	-1.38	-0.83	-1	-1.44	-0.67	-1.15	-1.69		-1.16	-0.69	-1.03		-0.99
ZK1320.9	-0.36	-1.15	-0.85	-0.92	-0.99	-1.07	-0.52	-1	-0.95	-0.91	-0.85	-0.54		-0.96
T21D12.3	0.99	0.1	-0.05	0.49	0	0.1	1.27	-0.18	-0.1	0.37	0.11	0.28		-0.06
E03A3.3	1.33	0.23	0.25	1.17	0.34	0.52	1.17	0.49	0.36	0.77	0.37	0.27	-0.78	0.09
F01D5.2	1.41	0.56	1.41	1.27	-0.09	0.12	1.13	1.27	0.28	0.36	0.62	0.98	-0.37	0.76
ZC455.6a	0.06	0.53	0.04	1.03	0.48	0.65	0.97	0.48	-0.47	0.21	0.48	0.53	-0.14	0.08
C01B10.6b	0.32	-0.3	-0.43	2	1.13	0.77	1.64	0.2	0.68	1.38	-0.52	1.62		-0.8
T20D4.11	0.15	0.09	0.58	1.16	0.14	0.5	1.04	0.16	0.42	1.28	0.38			0.18
B0513.9	-0.48	0.47	0.05	0.54	0.33	-0.05	1.1		0.27	2.26		-0.48	-0.94	-0.37
C48E7.10	0.88	0.83	2.78	1.35	1.27	0.78	2.23	1.29	1.83	2.04	0.7	0.37	0.04	0.79
F40C5.3	-0.1	-0.21	1.84	1.06	0.87	0.69	0.38	0.4	0.49	0.09	-0.13	0.1	-0.53	-0.16
D1086.6	2.83	1.93	3	2.92	4.28	2.24	2.42		1.24	1.62	2.98	0.67	1.01
Y54E2A.3	0.82	-0.04	0.39	0.61	1.68	0.29	1.06	0.48	0.4	0.16	0.46	-0.3	-0.39	-0.02
T20D3.2	0.76	0.43	0.44	1.75	4.68	1.54	1.97	0.65	1.45	1.73	0.49	0.27	0.63	0.13
C38C10.5b	1.63	0.67	1.47	1.12	2.19	0.93	1.36	2.14	1.88	1.09	-0.09		1.19	-0.45
R10D12.12	0.41	-0.02	-0.06	0.47	1.01	-0.1	0.38	0.48	0.78	-0.12	-0.38	-0.38		-0.54
F54E2.1	1.81	1.63	1.35	1.5	1.87	1.75	1.37	1.1	2.3	0.7	0.32	0.66	1.11	0.52
F27E5.1	0.31	0.18	0.41	0.67	0.38	0.53	0.39	-0.01	1.28	-0.34	-1.23	-1		-1.18
M01E5.6	0.55	-0.06	-0.09	0.98	-0.01	0.58	0.42	0.47	0.96	0.11	-0.91	-0.69		-0.62
T04G9.7	1.27	0.9	0.58	1.2	0.64	0.57	1.38	1.14	0.78	1.31	0.46	0.22	0.68	-0.28
T07F10.2	-0.16	-0.3	-0.23	-0.2	-0.05	-0.06	-0.08	0.03	-0.95	0.04	-0.2	-1.32	-0.35	-2.03
F41H10.7	0	-0.34	-0.08	-0.86	-0.85	-0.71	-0.69	-1.12	-0.67	-0.03	-0.3	-2.33		-1.71
C05D9.5	0.44	0.22	0.31	0.3	0.16	0.35	0.21	0.12	0.33	0.53	0.26	-0.48	-0.43	0.02
C25B8.4	0.77	0.84	1.7	1.3	0.39	0.87	1.81	0.3		0.23	0.61	-1.29	0.24	-0.09
K12H4.7b	-0.04	-0.39	-0.16	-0.17	-0.43	-0.02	0.2	-0.52	-1.74	-1.45	-0.75	-2.15	-1.13	-1.67
C07D10.5	-0.26	0.19	-0.1	0.58	0.3	0.5	0.66	0.26	-0.47	0	-0.31	-0.92	-0.47	-0.51
*F58F9.2>>F58F9.3	-0.29	0.19	-0.43	0.55	0.91	0.24	0.92	0.85		0.47	0.28	-0.03		0.12
F19B2.5	1.64	0.38	1.14	2.65	3.41	2.4	3.04	3.38	2.41	1.17	0.55	2.3	0.9	2.4
elt-2 induced
CD4.4	0.86	0.92	1.03	0.81	2.24	0.6	1.22	1.09		0.7	-0.84	0.3	-0.79	0.87
D2023.5	0.83	0.6		0.72	1.52		1.05	1.38	0.38	0.46	-0.16	0.43	-0.2	0.08
C42C1.2	0.6	0.06	0.92	0.69	1.5	0.27	0.58	0.95		0.5	-0.39	0.02		-0.02
C16H3.2	-0.41	-0.64	-0.01	0.58	1.04	-0.05	0.01	0.36	-0.14	-0.28	-1.01	-0.45	-0.96	-0.82
Y39G10AR.6		0.09	-0.23	2.19	2.27	1.17	2.08	1.87	0.09		-0.09	-0.16	-0.49	1.01
F11G11.2	2.83	1.67	1.64	2.7	2.53	2	2.57	2.68	0.61	0.67	1.17	1.07	0.42	1.61
T06D4.1	1.17	0.52	-0.65	0.48	1.26	0.24	0.06	1.13		-0.09	-0.65	-0.78	-1.24	-0.36
F13B9.8	0.86	1.09	0.37	1.43	1.26	0.54	1.33	1.74	0.66	0.3	-0.36	0.32	-0.34	0.43
Y55B1BR.3	0.58	0.63	0.21	1.6	0.69	0.78	0.88	1.45		0.49	-0.46	0.27		-0.12
Y73B6BL.9a	-0.33	-0.46	-0.38	0.53	0.04	0.15	0.51	0.64	0.13	-0.08	-0.63	-0.94	-1.53	-0.4
F26H11.2b	-0.25	0.04	-0.04	0.24	0.3	0.27	0.46	0.38	0.44	-0.35	-0.16	-0.36	-1	-0.02
H13N06.5	-0.36	0.04	0.06	0.44	0.26	0.35	0.8	0.36	0.2	-0.38	-0.06	-0.09	-0.82	0.04
M163.3	-1.05	0.12	0.27	0.61	0.28	0.74	0.94	1.11	0.95	0.06	-0.26	-0.05	-0.9	-0.3
Y43C5A.2	0.38	0.28	0.59	1.08	1.11	1.76	0.93	1.31	0.61	0.07	-1.1	0.31	-0.18	-1.14
T25C12.3	-0.36	-0.11	0.09	0.97	0.54	0.88	0.02	0.06	0.74	-0.4	-0.84	-0.11	-0.73	-1.12
C01B10.6a	-0.04	0.41	0.63	1.32	1.48	1.16	1.38	0.85	0.96	0.32	0.55	0.76	0.54	0.27
ZK287.2		0.15	-0.06	1.17	1.3	0.54	1.9	0.97	0.32		0.27	0.37	-0.05	0
ZK892.2	-0.92	-0.67	-1.11	0.34	0.5	-0.22	0.95	0.27		-1.04	-0.26	-0.85	-0.61	-1.01
Y41E3.2		-0.15	-0.95	0.8	0.25	-0.32	1.48	0.04	0.85	-0.62	-0.47	-0.47		-0.69
T05A7.4	-0.09	0.29	0.49	0.82	0.71	0.43	1.62	0.86	0.76	0.55	0.12	-0.19	-0.49	0.11
F40F4.3	0.17	0.62	0.52	1.23	1.02	0.8	1.82	1.1	1.84	0.36	-0.36	-0.22	0.15	0.11
C29F7.2	-0.59	0.12	-0.09	1.31	1.49	0.64	2.2	1.48	1.75		-0.77	-0.59	-0.54	-0.44
Y18D10A.23	0.11	0.45	-0.04	0.42	0.82	0.31	1.47	1.29	1.11		-0.57	-0.45	-0.51	0.19
F54F2.7	0.06	0.37	-0.26	0.24	0.5	0.29	1.02	0.45	0.93	0.26	-0.19	-0.39		-0.1
F35C5.9	-0.19	0.32	0.02	0.9	0.72	1.3	1.19	0.82	1.21	0.37	-0.66	-0.5	0.22	-0.04
C18H9.6	1.03	1.46	1.54	2.33	2.62	2.63	1.8	2.03	2.71		-0.46	-1.22		0.8
F19C7.1	0.3	0.43	0.7	1.63	1.8	1.52	1.36	1.05	1.58	0.62	0.41	-0.34	0.41	0.18
Y22F5A.5	0.44	0.34	-0.5	1.49	1.58	1.37	1.31	0.03	0.9	-0.04	-0.91	-0.59	-0.01	-1.1
VZK822L.1	0.01	0	-0.46	1.7	1.22	0.99	1.9	0.9	1.08	-0.74	-0.8	-0.16	-0.59	-0.76
C28C12.5	-0.01	-0.38	-0.43	1.08	1.05	0.63	1.15	0.53	0.82	-0.8	-1.16	-0.68		-1.06
M02F4.7	-0.5	-0.36	-0.16	2.16	1.87	1.43	1.41	0.6	0.82	-0.97	-1.07	-1.21		-0.72
H34I24.2	0.18	0.47	0.08	1.91	1.86	1.7	2	1.21	1.71	-0.89	-0.36	-1.04	0.26	-1.14
M04G12.2	-0.35	-0.1	-0.29	0.47	0.8	0.48	0.6	0.28	0.26	-1.7	-1.33	-1.42		-1.04
F35E12.7	1.11	1.09	0.65	3.33	2.98	2.89	3.08	1.92	2.47		-1.05	-1.09	-0.68	-0.74
F35E12.6	0.88	0.5	0.66	2.4	1.95	1.92	2.14	1.19	1.5	-0.07	0	-0.99		0.1
K11D2.2	-0.29	-0.33	-0.26	1.01	0.73	0.45	1.3	0.25	0.21	-1.33	-1.11	-1.89		-1.25
F55G11.5	0.28	0.31	0.22	1.6	1.53	1.17	2.03	1.09	0.32	-0.47	-0.54	-0.91		-0.32
C03F11.3	-0.23	0.04	0.15	1.04	0.62	0.42	1.11	0.1	0.24		-0.76	-0.59		-0.62
R06B10.3	0.45	0.98	0.14	1.47	1.33	1	2.58	1.48	0.52	-1.22	-0.66	-0.78	-0.4	-1.13
K06A4.7	0.67	1.24		1.96	1.25	0.46	1.73	0.61	0.63	-0.05	-0.13	-0.76	-0.07	-0.69
F43G6.11a	0.08	0.27	0.39	0.8	0.82	0.16	1.19	0.43	0.1		-0.11	-1.03		-0.41
K11C4.4	0.61	0.48	0.26	1.75	1.17	1.14	2.46	1.6	0.52	0.13	-0.62	0.3	0.46	-0.44
C23H3.3	0.71	0.51	-0.09	0.71	0.88	0.59	0.88	0.68	0.59	0.26	0.04	0.46	0	0.02
C18G1.2		-0.03	-0.68	0.73	0.82	0.32	1.14	0.58	0.76	0.25	-0.45		-0.47	-0.7
C42D4.1	0.93	0.84	0.03	1.49	1.73	1.3	1.73	1.15	1.27	1.02	-0.11	0.49	-0.07	-0.19
ZK6.10	1.48	1.34	1.34	2.85	2.51	2.29	2.65	1.77	2.37	1.86	0.11	1.82	0.55	0.83
T28H10.3	0.8	0.76	0.66	1.99	1.85	1.71	1.79	1.41	1.6	1.22	0.44	1.45	0.31	0.76
C50F7.5	1.15	1.85	0.49	5.97		4.48	5.87	4.13	4.61	1.92	0.15	2.23	0.79	1.17
Y46C8AL.2	-0.06	0.21	-0.33	2.47	2.97	1.93	2.6	0.86	1.2	0.1	-0.03	0.45	-0.9	-0.23
B0554.6	0.42	1.22	1.03	1.81	1.95	1.82	1.82	1.48	1.46	0.81	0.61	1.04	0.39	0.73
C49C8.5	-0.08	0.22	-0.04	1.12	1.4	1.07	1.1	0.82	0.96	-0.28	-0.34	0.07		-0.19
C32H11.12	-0.18	-0.38	-0.34	1.32	1.84	2.06	1.31	1.2	1.62		-1.12		-0.4	-0.88
F35C5.6	-0.21	-0.14	-0.42	1.05			0.95	0.27	0.73	0.4	-0.97	-0.35	-0.5	-0.66
T08A9.12	0.02	0.11	-0.09	2.01	1.88	0.9	2.36	0.94	1.42	1.56	-0.73	-0.14		-0.52
Y47H9C.1		0.18	0.28	2.42	2.92	1.43	2.46	1.58	0.88		-0.59	-0.23	-0.2	-0.75
H02F09.3	0.91	0.33	-0.26	2.14	2.73	1.61	2.01		1.11	0.64	-0.54	0.65		-0.29
F09B9.1	0.34	1.35	-0.13	1.56	1.83	1.23	2.11	1.94	1.5		-0.11	0.9		0.06
C55F2.2	-0.27	0.49	-0.39	1.31	1.34	0.43	1.61	0.96	0.54	0.36	-0.49	0.08		-0.48
F53A9.8	0.83	1.19	0.4	2.87	2.6	1.76	3.27	2.4	1.66	1.63	0.39	1.49	0.44	0.82
ZK1240.3	-0.39	0.02	-0.38	0.66	0.7	0.1	0.6	0.31		-0.09	-0.19	-0.29		-0.24
Y57G7A.11	-0.07	0.08	-0.54	1.7	0.72	0.34	1.75	0.35	0.19	-0.09	-0.47	0.2		-0.41
ZK896.5	0.28	0.08	-0.04	2.24	0.76	0.52	2.14	0.43	0.46	0.28	-0.32	-0.12	-0.42	-0.16
T25D10.4	-0.11	0.2	0.01	2.29	1.31	-0.14	1.67	0.92	0.58	0.35	-1.17	-0.03	-1.17	0.12
F56F10.1	0.56	0.42	0.5	0.68	0.78	0.83	0.7	0.14	0.47	-0.1	-0.86	0.02	-0.98	-0.31
T26C12.3	0.15	-0.08	-0.28	0.86	0.74	0.37	0.33	0.07	0.4	-0.97	-1	-0.33	-1.75	-0.82
T02C5.1	0.2	0.39	-0.04	1.28	1.28	0.98	0.6	0.9	1.24	-0.23	-1.36	0.41		-0.96
F27C8.4	1.26	0.93	0.4	2.06	3.61	2.17	2.08	2.77	2.03	-0.7	-1.43	-0.21		-0.49
H22K11.1	0.34	0.43	0.16	0.83	1.03	0.66	1.01	0.54	0.89	0.2	-1.06	-0.47	-0.85	-1.43
R07E3.1	-0.82	-0.01	0.25	0.57	0.51	-0.07	0.57	0.42	0.4		-1.75	-1.65		-2.1
W04C9.1	-0.96	-0.31	0.04	0.63	0.38	-0.44	1.04	0.44	0.49		-1.67	-0.88		-1.55
Y37E3.16	0.41	0.42	0.07	2.08	2.34	0.06	1.38	1.19	1.09	-0.09	-0.34	0.24		-0.31
R07B1.10	0.13	0.63	0.42	1.7	2.96	1.42	1.18	1.12	2.24	1.25	0.29	0.19	0.87	0.57
T06C10.4	-0.38	0.18	0.16	1.29	2.57	1.38	1.39	1.39	1.12	0.57	0.24	0.39		0.96
T01D3.6b	-1.63	-0.71	-1	1.99	1.36	0.9	0.88	0.17	0.24		-0.15	-1.3	-0.28	-0.5
B0403.3	0.16	0.77	-0.07	1.87	1.57	1.01	1.9	1.07	1.53		-0.11	0.6		1
F01D5.8		0.34	-0.21	1.42	1.57	0.55	1.48	0.78	1.1	0.46	-0.04	0.2		0.69
F53B2.8	0.65	0.82	0.24	3.37	2.91	2.08	2.3	1.98	2.2	1.23	0.74	1.18	1.53	1.89
Y51A2D.13b	-0.37	-0.02	-0.7	2.72	2.6	1.88	2.42	1.98	2.63	0.76	-0.14	0.92	1.17	0.42
Y51A2D.13a	0.05	0.41	-0.27	3.05	2.59	2.22	2.99	2.04	1.76	1.44	0.7	1.99	1.28	0.93
ZC443.5	-0.1	-0.15	-0.34	1.35	1.43	1.36	1.32	0.96	0.93	-0.09	0.01	0.9	0.13	-0.02
F52H3.7a		-0.47	-0.25	1.78	1.54	1.49	1.31	1.22	1.98	0.09	0.37	1.43		0.29
C05A9.1		0.17	0.08	3.26	2.6	2.03	2.35	1.68	1.69	0.18	0.17	1.65	0.13	1.47
*Y51A2B.1 >> C08E8.4	1.49	1.83	0.9	3.06	2.77	2.34	2.71	2.11	2.53		1.97	1.48	1.1	2.48
Y60A3A.18	-0.19	0.15	-0.27	1.64	1.44	0.72	1.45	0.83	1.01	1.78	0.43	0.62	0.23	0.56
C09F12.1	0.7	0.93	0.6	1.69	2.3	1.47	1.9	1.35	1.49	1.73	0.55	0.95	0.39	0.89
Y54G2A.7	-0.08	0.17	0.07	0.92	1.32	0.38	1.37	0.8	0.6		-0.35		-0.52	-0.1
ZK520.2	0.66	0.62	0.29	2.19	2.12	1.22	2.45	1.47	1.57	1.88	-0.02	1.37	0.36	0.57
F45F2.12	-0.28	0.06	0.13	1.41	1.19	0.1	1.51	0.94	1.22	0.93	0.12	0.47	-0.37	0.02
Y74C9A.2	0.29	0.31	0.26	1.32	1.35	0.93	1.37	0.71	0.93	1.3	0.4	0.37	-0.8	0.1
C08E8.4	1.6	1.8	1.01	3.06	2.94	2.73	2.71	1.51	2.32	2.65	1.15	1.54	-0.17	1.94
F31F7.1	0.6	0.03	-0.18	2.57	1.97	1.75	1.55	0.59	2.08	0.99	-1.36	0.24	1.01	0.51
C12D12.1a	-0.75	-0.28	-0.27	0.33	0.24	0.79	0.18	-0.17	0.38	-0.52	-0.34	-0.47	-0.46	-0.44
C07H4.1	0.9	0.35	-0.6	1.03	2.81	2.45	2.25	0.85			-0.23	0.93	-0.13	0.81
ZK6.11	0.98	0.44	0.13	2.13	1.38	1.42	1.34	0.25	0.69	1.03	-0.69	0.1	-0.06	-0.75
W02A2.1	0.78	0.43	0.07	1	0.7	0.72	1.11	0.19	0.49	1.01	-0.4	0.28	-0.45	-0.34
C32H11.4	1.42	0.16	0.55	1.36	1.09	1.75	1.15	0.12	0.87		-0.68		-0.49	-0.37
Y34B4A.6	0.45	0.23	0.57	0.63	0.79	0.85	0.59	0.42	0.88	1.16	0.03	0.23	-0.55	-0.3
F22B3.2	0.86	0.62	-0.26	0.81	0.68	0.3	1.54	0.97	0.84	0.9	-0.57	0.27	-0.41	0.12
T05H4.6a	0.33	0.52	-0.94	0.46	0.57	-0.49	0.99	0.12	0.31	0.13	-1.01	-0.11	-1.01	-0.7
W02F12.4	-0.07	0.38	0.19	0.3	0.39	0.52	0.63	0.46	0.39	0.58	-1.02	-0.38		0.1
R06C1.4	-0.91	-0.1		-0.46	-0.29		-0.47	-0.08	0.06	-0.04	-1.14	-0.83	-0.78	-0.75
Y39G10AR.10	-1.01	-0.16	-0.74	-0.33	-0.35	-0.06	-0.22	0.09	0.37		-1.14	-0.7		-0.98
VW02B12L.1	-0.77	0	-0.36	-0.14	0.1	-0.1	-0.33	0.08	0.33	-0.58	-0.96	-0.7	-0.46	-1.23
C35D10.14	-0.46	0.46	-0.23	0.04	0.95	0.1	0.24	0.1	0.23		-0.83	-0.1		-1.36
Y47G6A.25	0.03	1.65	0.34	0.62	1.34	1.01	0.09	0.63	0.32	0.01	-1.13	0.11	-0.63	-0.33
C07A12.4b	-1.55	0.36	-0.79	-0.52	0.8	1.69	-0.04	-0.35	0.18	-0.46	-1.27	-0.13	-1.42	-1.28
T01G9.2a	-0.31	0.02	-0.15	-0.09	0.32	0.31	0.23	-0.04		0.09	-0.01		-0.59	-0.22
F55G11.7	0.52	0.99	0.72	1.44	1.51	1.45	1.29	1.11	2.51		0.48		-0.18	0.6
JC8.5	0.37	-0.07	-0.55	0.2	1.13	0.03	0.41	-0.1	1.26	-0.39	-0.86	-1.12	-0.52	-0.01
Y51A2D.10	0.13	0.28	0.29	0.74	0.7	0.31	1.04	0.55	1.14	0.4	0.42	-0.52	-0.01	0.49
F08B6.1	-0.04	0.34	0.36	0.22	1	-0.16	0.77	0.16	0.31	-0.03	-0.39	-0.76	-0.34	-0.09
F42F12.3	0.11	0.32	0.22	0.38	0.8	0.2	0.74	0.44	0.24	-0.38	-0.13	-0.86	-0.43	0.19
C34B2.2	0.4	0.23	0.18	0.1	0.56	-0.1	0.35	0.04	0.13	-0.35	0.12	-1.35	-0.61	-0.15
F11G11.1	0.42	0.59	0.47	0.61	0.97	0.78	0.92	0.76	0.85	0.05	0.21	-0.68		0.85
F49E11.10	-0.59	-0.09	-0.13	0.46	0.98	0.65	0.83	0.51	0.65	-1.11	-0.06	-2.68	0.5	0.1
F21F8.3	-0.49	-0.09	-0.06	-0.17	0.26	0.16	0.59	-0.04	0.53	-2.3	-0.55	-2.71	-0.22	-0.28
Y48A6B.7	-0.44	0.36	0.03	0.43	0.93	0.24	0.96	0.52	0.8		-0.28	-1.32		-1.01
T22H2.6b	-0.61	0.01	0.11	-0.01	0.32	-0.02	0.19	0.06		-0.86	-0.18	-1.22		-0.58
ZK1251.2	0.34	1.8	1.06	0.83	1.63	1	1.13	1.33	1.75	0.19	1.22	-0.33	0.87	0.65
C54F6.14	-0.14	0.44	-0.2	0.29	0.7	-0.03	1.08	1.23	0.9	-0.39	-0.33	-0.59		-0.72
Y53F4B.14	0.2	0.41	0.21	0.48	0.6	0.01	1.18	0.86	0.49	-0.03	0.33	-0.48	0.16	-0.27
F22B3.1	0.46	0.13	0.47	1.18	1.35	0.58	1.5	1.22	0.84	0.5	0.56	-0.31	0.63	0.66
F11G11.10	-1.86	-0.27	-0.43	1.49	0.24	-0.11	2.37	0.27	0.43		-0.36	-1.59	-0.39	-0.41
B0491.2		-0.37	-0.62	0.61	-0.04	-0.45	1.29	0.08	-0.12	-1.42	-0.55	-2.24		-1
T12D8.5	0.52	1.17	1.21	2.53	2.14	2.01	2.61	1.61	1.71	0.63	1.6	0.19	1.29	0.13
F46F2.3	-1.91	-1.25	-0.57	-0.68	-0.74	-1.56	-0.67	-0.89	-1.09	-2.45	-1.4	-2.38	-1.82	-2.23
F33E2.5	-0.25	0.1	0.03	-0.06	-0.18	-0.11	0.57	0.07	0.02	-0.31	0.01	-0.77	-0.63	-0.43
elt-2 regulated
D1054.13	0.12	0.34	0.2	0.97	0.33	0.29	0.08	0.62	0.11	-0.41	0	-0.73	-0.28	-0.48
Y9D1A.2	0.56	0.41	0.37	0.87	0.54	0.6	-0.37	0.7	0.13	-0.14	-0.42	-0.56	-0.6	-0.47
Y9D1A.2	0.56	0.41	0.37	0.87	0.54	0.6	-0.37	0.7	0.13	-0.14	-0.42	-0.56	-0.6	-0.47
ZK973.3	1.02	1.12	1.41	1.37	1.27	0.05	0.01	1.59		0.11	-0.3	0.09	-0.75	-0.13
Y74C10AL.2	0.47	0.38	0.64	0.37	0.49	0.45	0.54	0.55	0.72	0.39	0.48	0.02	-0.59	-0.18
F02E9.7	0.11	0.27	0.05	0.22	0.22	0.29	0.23	0.02	0.27	-0.04	0.29	-0.31	-0.42	-0.32
Y57G11B.5	0.86	0.16	0.1	0.41	0.54	0.3	1.04	0.26	0.47	0.39	0.11	-0.48	0.05	-0.07
M01D1.3	-0.36	-0.64	-0.86	0.53	-0.63	-0.45	0.99	-0.42	-0.51	-0.01	-0.72	-0.92	-0.98	-0.89
K10C9.3	0.8	0.66	0.86	1.66	0.84	0.9	2.42		1.05	1.38		0.18	0.38	0.56
C07B5.5	0.3	0.21	0.01	0.88	0.39	0.44	1.01	0.28	0.63	0.69	0.05	-0.29	0.1	-0.08
K09B11.5	0.51	-0.63	-0.05	0.86	0.24	0.55	1.46	0.16	0.79	0.39	-1.07	-0.85	-0.69	-0.62
F23B2.12	0.93	0.05	0.39	0.92	0.05	-0.08	1.05	-0.06	0.14	0.31	-0.49	-0.42		-0.81
R02C2.1	0.85	-0.29	-0.3	0.85	-0.05	-0.03	0.85	-0.34	0.14	0.1	-0.39	-0.53	-0.45	-0.88
**C29F7.5	1.59	0.48	-0.02	1.57	0.32	0.54	1.58	0.44	0.08		-0.51	-0.5		-0.26
R02C2.2	1.4	0.43	-0.24	1.53	0.3	0.16	2.01	0.65	0.57	0.07	-0.3		-0.5	-0.35
F26H11.5	1.04	0.46	0.23	1.48	1.16	0.65	1.48	0.83	0.43	0.97	-0.01	0.01	0.53	0.1
F26A3.2	0.89	0.68	-0.07	1.05	1.27	0.39	1.94	0.37	-0.24	0.46	-0.44	-0.44	-0.17	-0.21
K02E7.9	0.09	-0.39	-0.48	0.48	0.13	-0.11	0.96		-0.61	-0.12	-1.01	-0.92	-1.34	-0.61
K02E7.9	0.09	-0.39	-0.48	0.48	0.13	-0.11	0.96		-0.61	-0.12	-1.01	-0.92	-1.34	-0.61
B0272.1	0.09	0.22	-0.39	0.35	0.01	0.33	0.94	0.61	-0.21		-0.41	-0.24	-0.72	-0.52
Y46B2A.1	-0.3	0.05	0.06	0.18	-0.15	0.2	0.42	0.14	0.03	-0.15	-0.49	-0.37	-0.8	-0.48
C04F6.3	0.81	0.78	1.17	1.67	0.46	1.13	1.97	1.19	1.1	0.04	-0.05	-0.11	-1.01	-0.13
R01H2.4	0.25	0.31	0.25	0.85	0.24	0.18	1.18	0.56	0.12	-0.29	-0.57			-0.9
F15B10.3	0.48	0	0.7	1.3	0.22	0.57	2.08	0.46	0.27	0.29	0.01			-0.24
F40H6.4	0.59	0.14	0.18	1.54	0.25	0.44	2.18	0.56	0.31	0.27	-0.07	-0.56	-0.56	-0.07
B0284.3	0.19	0.34	0.28	0.78	0.12	-0.01	1.43	0.53	0.48	0.18	0.02	-0.42		-0.07
ZK632.10	0.59	0.51	0.24	1.02	0.75	0.38	1.25	0.85	0.76	0.78	0.41	0.13	-0.83	0.47
C01F6.5	0.67	0.52	-0.24	1.18	0.41	0.4	1.74	0.81	0.66	0.7	-0.08	-0.17		-0.22
F38A5.7	0.25	0.04	-0.11	0.84	0.2	-0.26	1.57	-0.02		0.91	-0.24	-0.42	-0.91	-0.45
ZK858.3	0.41	0.4	0.28	0.63	0.13	0.21	1.04	-0.03	0.6	0.19	0.05	-0.38	-0.83	0.13
F32D1.6	0.77	0.33	-0.02	-0.14	0.39	0.22	0.06	0.28	1.07	-0.07	-0.03	-1.26	-1.47	0.33
Y73B6BL.30	0.38	0.37	0.16	0.15	0.31	0.01	0.12	0.23	0.5	-0.08	0.03	-0.71	-0.88	0.15
C15F1.6	-0.04	-0.26	-0.12	-0.04	-0.02	-0.15	-0.51	-0.4	-0.2	-0.44	-0.52	-1.15	-1.2	-0.38
Y48G1BL.3	-0.07	0.18	0.48	-0.6	-0.25	0.16	-0.51	-0.2	-0.13	-1.47	-0.48	-1.28	-1.76	-0.46
M03D4.1c	-0.13	0.06	-0.23	-0.6	-0.24	0.23	-0.39	-0.01	0.2	-0.65	-0.59	-1.07	-1.25	-0.52
Y51H1A.4	-0.32	0.18	-0.09	-0.33	-0.01	0.25	0.1	0.19	0.04	-0.51	-0.46	-0.91		-0.37
F55A4.1	0	0.14	-0.24	0.01	0.16	0.01	0.3	0	0.09	-0.15	-0.09	-0.53	-0.44	-0.18
C31C9.2	0.07	0.51	0.58	0.35	0.49	0.59	1.04	0.76	0.69	-0.17	-0.03	-0.86		-0.08
C06E1.1	0.07	0.47	0.48	0.5	0.66	0.64	1.24	0.99	0.59	0.24	0.05	-0.52		0.12
C50F4.6	-0.14	0.15	0.05	0.55	0.26	0.16	0.77	0.79	0.28	0.01	-0.35	-1.04		-0.08
R52.10a	1.13	0.68	0.66	1.32	0	1.16	1.66	2.15	1.26	-0.15	-0.39	-0.99	-0.29	0.4
K07D4.3	-0.01	-0.14	-0.46	-0.31	-0.11	-0.06	-0.23	-0.13	-0.27	-0.39	-0.42	-0.91	-0.92	-0.39
C06A8.4	0.35	0.2	-0.15	-0.16	-0.01	0.18	-0.03	0.51	0.17	-0.16	-0.08	-1.1		-0.31
Y62E10A.17	0.52	0.18	0.14	0.47	-0.02	0.27	-0.03	0.19	0.46	-0.53	-0.21	-1.35		-0.03
R07H5.1	0.65	0.44	0.41	0.46	0.52	0.47	0.28	0.42	0.41	-0.17	0.21	-0.7	-0.62	0.3
B0035.1b	0.18	0.18	-0.08	0.03	0.18	0.26	0.22	0.24	0.29	-0.34	-0.16	-0.63	-0.36	-0.01
F36D3.1	0.34	0.41	0.13	-0.22	0.19	0.2	0.25	0.4	0.22	-0.38	-0.31	-1.22	-0.77	-0.22
T02G5.7	-0.48	-0.41	-0.32	-0.88	-0.61	-0.59	-0.49	-0.4	-0.22	-1.32	-1.07	-1.64	-1.27	-0.83
C32F10.6	0.14	0.39	0.77	0.46	0.61	0.95	0.54	0.56	0.69	-0.46	0.21	-1.12		-0.12
B0281.5	0.14	0.2	0.39	0.89	0.15	0.7	0.96	0.47	0.62	-0.31	0.02	-1.5		-0.36
T13F2.8	0.87	0.77	1.38	0.95	0.74	1.71	1.82	1.14	1.68	0.29	0.28	-0.81	-0.86	-0.15
C01G6.3	1.04	0.54	0.96	0.71	0.4	1.13	1.15	0.69	0.65	-0.33	0.04	-1.02	-0.52	0.04
B0410.2a	0.53	0.43	0.66	0.4	0.12	0.59	0.39	0.43	0.31	-0.08	0.1	-0.35	-0.26	0.03
T05H10.4	0.06	0.26	0.18	0.24	-0.19	0.84	0.27	0.59	0.1	-0.52	-0.24	-1.35	-1.02	-0.23
F22F4.2	-0.03	-0.15	-0.03	0.15	-0.22	0.44	0.1	0.34	0.15	-0.44	-0.44	-0.72	-1.36	-0.52
F28D1.2	-0.04	0.14	0.03	0.67	-0.13	0.45	0.55	0.77	0.24	-0.51	-0.56	-1.12		-0.52
B0303.14	0.34	0.39	0.06	0.54	0.36	0.72	0.46	0.37	0.17		-0.37	-0.41		-0.21
Y48G10A.1	0.29	0.14	0.15	0.13	0.39	0.69	0.37	0.17	0.09	0.01	-0.27	-0.75	-0.59	-0.55
W02B12.2	0.79	0.12	0.39	0.33	0.3	0.74	0.93	0.64	0.46	0.05	-0.48	-0.6	-1.01	-0.06
F44F1.7	0.41	0.4	0.21	0.67	0.07	0.55	0.42	0.4	0.69	-0.35	-0.78	-0.9	-1.09	-0.66
C35E7.1	0.95	0.36	0.35	0.76	0.04	0.67	0.62	0.4	0.71	-0.29	-0.84	-0.81	-0.45	-0.31
C44B9.3	1.06	0.6	0.33	0.79	0.33	0.56	0.99	0.69	0.14	0.17	-0.04	-0.47		-0.19
R52.1	1.2	0.45	0.45	1.2	0.48	0.92	1.62	0.82	0.36	0.2	-0.54	-0.71		-0.67
EEED8.4	0.99	0.18	0.36	0.88	0.51	0.51	1.38	0.49	0.6	-0.02	-0.56			-0.46
Y47D7A.1	1.22	0.45	0.59	1.6	0.57	0.86	1.68	0.9	1.19	0.29	-0.15	-1.37	-0.32	-0.14
Y47D7A.1	1.22	0.45	0.59	1.6	0.57	0.86	1.68	0.9	1.19	0.29	-0.15	-1.37	-0.32	-0.14
W09G12.1	1.59	0.85	1.02	1.96	0.78	1.4	2.48	1.27	1.56	0.82	0.02	-0.73	-0.57	0.23
F33H2.3	0.69	0.36	0.15	0.8	0.2	0.64	0.68	0.58	0.57	0.06	-0.38	-0.85	-0.15	-0.23
F58B3.9	0.1	0.41	-0.2	0.82	0.43	0.54	1.35	0.71	0.46	-0.65	-0.98	-1.33	-0.99	-0.96
F35C8.5	0.4	0.33	0.17	0.6	0.88	0.42	1.15	0.68	0.71	-0.15	-0.38			-0.38
ZC64.2	1.32	0.37	0.15	0.37	0.99	-0.26	1.06	-0.17	-0.03	-0.46	-0.76	-1.46	-1.22	-0.6
Y67H2A.8	0.23	-0.25	-0.37	-0.39	-0.4	0.01	-0.13	-0.4	-0.33	-0.28	-0.9	-1.25	-0.81	-0.69
Y62E10A.14	0.29	-0.19	-0.47	-0.52	-0.41	-0.18	-0.28	-0.26	-0.5	-0.61	-0.71	-1.05		-0.71
T12A2.7	0.64	0.18	-0.14	-0.12	-0.08	0.01	-0.29	0.12	-0.22	-0.19	-0.54	-0.75	-0.87	-0.31
Y43C5A.5	0.93	0.65	0.62	0.45	0.34	0.64	0.55	0.45	0.35	0.27	0.01	-0.34	-0.32	0.33
Y39A1A.7	0.5	0.46	0.12	0.16	0.44	0.35	0.59	0.47	0.46	-0.24	0.14	-0.18	-0.45	0.17
Y39G8B.2	0.5	0.8	0.11	0.18	0.34	-0.11	0.69	0.61			-0.22	-0.72	-0.97	0.23
ZK287.5	0.62	0.57	0.48	0.14	0.51	0.1	0.88	0.8	0.51	0.14	0.39	-0.63	-0.71	0.3
C06A1.5	0.32	0.32	0	-0.2	0.09	0.24	0.56	0.28	0.35	0	0.16	-0.8	-0.91	0.05
M110.3	0.51	0.39	0.3	-0.01	0.19	0.11	0.45	0.14	0.15	-0.05	-0.08	-0.87	-0.59	0.06
C29A12.1	0.93	0.56	0.33	0.34	0.32	0.31	0.86	0.5	0.46	0.28	0.17	-0.85	-0.36	0.22
Y110A2AR.1	1.12	0.57	0.29	0.19	0.38	0.29	0.63	0.27	0.5	0.16	0.11	-0.91	-0.59	0.12
C48B4.7	1.76	0.95	0.75	1.08	0.73	0.55	1.48	0.95	0.8	0.94	0.26	-0.17	-0.15	0.46
Y65B4BR.8	0.47	0.15	-0.14	0.15	-0.26	-0.07	0.54	0.05	-0.11	0	-0.23	-1.1	-0.71	-0.18
C34C12.8	0.69	0.5	-0.01	0.33	0.26	0.21	0.77	0.36	0.16	0.22	-0.07	-0.66	-0.55	-0.03
C28H8.1	0.75	0.55	0.28	0.47	0.19	0.25	1.27	0.63	0.41	0.36	0.21	-0.7	-0.86	0.25
K12C11.2	0.49	0.28	0.35	0.28	-0.04	-0.03	0.5	0.35	0.23	0.01	-0.01	-0.69	-0.86	0.08
ZK863.6	0.09	-0.1	-0.48	-0.11	-0.22	-0.55	0.21	-0.2	-0.09	-0.1	-0.43	-1	-1.49	-0.57
Y32H12A.4	0.22	0.01	0.01	0.04	0.2	-0.12	0.28	0.06	0.32	0.21	-0.05	-0.6	-0.88	-0.12
C34D4.4	0.33	0.56	0.07	0.43	0.1	0.16	0.73	0.17	0.06	0.23	0.24	-0.59	-0.61	-0.15
Y104H12D.1	0.8	0.56	0.41	0.46	0.51	0.01	1.23	0.63	0.14	0.04	0.33	-0.27	-0.55	0
Y48E1C.2	0.83	0.41	-0.05	0.48	0.41	0.3	0.82	0.13	0.32	-0.04	-0.15	-0.26	-0.62	-0.21
Y106G6A.5	0.49	-0.14	-0.25	0.5	0.11	0.17	0.45	-0.15	-0.06	-0.24	-0.21	-0.6	-0.97	-0.17
R02D3.8	0.59	0.25	-0.17	0.92	0.65	0.37	0.64	0.44	0.47	-0.13	-0.17	-0.54	-0.67	-0.23
F37B4.10	0.79	0.58	0.06	0.77	0.6	0.38	0.48	0.52	0.36		-0.08	-0.53		-0.08
F54E12.1	0.99	0.74	0.3	1.16	0.92	0.32	0.85	0.61	0.82	0.54	0.02	0.03	-0.97	0.21
ZK177.6	0.4	0.08	-0.17	0.27	-0.2	0.34	-0.13	0.04	0.1	-0.27	-0.45	-0.24	-1.41	-0.41
C18E3.2	0.02	-0.19	-0.34	-0.16	-0.35	0.06	-0.05	-0.3	-0.14	-0.32	-0.71	-0.57	-1.49	-0.48
C15H11.4	0.78	0.41	0.21	0.46	0.55	0.51	0.41	0.46	0.67	0.42	-0.03	-0.02	-0.85	0.28
F35C11.5	0.63	-0.01	0.04	0.05	-0.01	0.13	0.03	-0.31	-0.28	-0.32	-0.14	-1.06	-1.91	-0.43
Y45F10A.2	0.73	-0.02	-0.12	-0.15	-0.21	0.09	-0.15	-0.54	-0.5	-0.5	-0.32	-0.85	-2.78	-0.43
Y45F10C.3	0.8	0.03	-0.17	-0.42	-0.35	0.16	-0.04	-0.41	-0.7	-0.2	-0.5	-0.54	-1.98	-0.96
Y73B6BL.2	0.65	0.29	-0.08	0.03	-0.05	0.08	0.48	-0.21	-0.26	0.07	-0.42	-0.57		-0.21
F58A4.3	1.48	0.61	0.22	0.63	0.43	0.57	1.04	0.65	-0.16	0.49	0.15	-0.37	-0.9	0.15
C34F6.4	0.87	0.43	0.37	0.18	0.16	0.05	0.38	0.18	0.14		-0.39	-0.25	-0.81	-0.29
C01H6.4	0.61	0.08	0.09	0.01	-0.1	-0.04	0.14	-0.09	-0.27		-0.33	-0.68	-0.92	-0.31
F14H3.6	1.29	0.6	0.35	0.75	0.38	0.52	0.85	0.41	0.43	0.61	0.21	-0.47	-1.12	0.14
Y106G6H.6	0.85	0.24	-0.03	0.28	-0.14	0.1	0.21	-0.23	0.13	0.19	-0.28	-0.48	-0.83	-0.38
F57F5.1	0.25	-0.71	-0.91	-0.07	-0.71	-0.42	-0.59	-1.05	-0.86	0.02	-1.46	-2.07	-2.13	-1.64
Y57G11C.33	0.68	0.65	0.36	0.39	0.41	0	0.62	0.37	0.06	0.41	0.21	-0.11	-0.94	-0.17
T21C9.4	2.24	2.37	1.56	1.58		1.42	2.91	2.12	1.2	1.41	0.69	1.19	-0.94
Y87G2A.9	0.75	0.45	0.06	0.44	0.58	0.26	1.03	0.5	0.51	0.58	-0.09	0.12	-1.1	0.02
C02B10.4	0.73	0.02	-0.26	-0.08	-0.14	0.08	0.31	0.09	0.35	0.12	-0.32	-0.73		-0.55
Y38F2AR.1	0.97	0.68	0.24	0.79	0.47	0.84	1.1	0.64	0.9	0.72	0.33	0.28	0.1	0.21
R07E5.3	0.54	0.47	-0.65	0.43	0.11	0.3	0.54	0.33	0.12	0.15	-0.32	-0.26	-1.23	-0.55
F09D1.1	0.08	0.28	-0.44	-0.01	-0.06	0.01	-0.13	0	0.01		-0.47	-0.66		-0.45
Y43F4B.6	1.02	0.78	-0.08	0.35	0.1	0.46	-0.09	0.35	0.5	-0.1	-0.14	-0.17	-0.97	-0.16
K07A1.12	0.37	-0.11	-0.62	-0.14	-0.36	-0.01	-0.17	-0.24	0.26	-0.44	-0.94	-0.6	-0.84	-0.56
C13C4.4	1.14	0.59	0.62	0.54	0.01	0.4	0.91	0.77	0.31	0.13	-0.5	-0.05	-0.2	-0.22
F57C9.1b	0.53	0.39	0.35	-0.08	-0.08	0.03	0.2	0.16	-0.07	0.11	-0.19	-0.41	-0.5	-0.47
F33A8.4	0.03	-0.02	-0.48	-0.33	-0.4	-0.19	-0.38	-0.24	-0.28		-1.02	-0.62	-0.93	-0.93
F54D5.2	0.74	0.29	-0.19	-0.02	-0.01	0.09	0.1	-0.09	-0.32		-0.73		-0.67	-0.8
Y48G1A.3	0.64	0.39	-0.02	0.18	0.05	0.03	0.3	0.05	-0.06	-0.04	-0.32	-0.35	-0.39	-0.7
T13B5.3	1.3	1.77	1.16	1.82	1.44	0.93	1.72	0.97	1.18	0.77	-0.27	-0.03	0.54	0.14
Y49E10.16	0.98	0.59	-0.05	0.49	0.28	-0.08	0.83	-0.12	0.2		-1.46	-1.57	-0.34	-1.42
T08A9.9	1.39	1.24	-0.01	1.4	0.71	0.38	1.57	0.31	0.78	0.64	-1.26	-0.59	-1.08	-1.33
ZC262.2a	0.76	0.49	0	0.73	0.46	0.34	0.58	0.43	0.47	0.63	0.07	-0.03	-0.13	0.01
F35H8.4	0.36	-0.33	-0.34	-0.06	-0.21	-0.4	0.01	-0.37	-0.49	0.17	-0.67	-0.68	-1	-1.06
F09E5.8	0.54	-0.18	-0.26	-0.13	-0.19	-0.31	0.35	-0.15	-0.29	0.2	-0.64	-0.67	-0.64	-0.76
Y6B3B.5	0.32	0.1	-0.12	-0.11	0.36	-0.08	0.38	0.24	-0.08		-0.38	-0.4	-0.49	-0.5
Y66D12A.7	0.88	0.6	0.37	0.55	0.53	0.09	0.81	0.57	-0.01	0.53	0.03	-0.33	-0.47	-0.27
Y54G2A.5	1.21	1.08	0.24	0.95	1.05	0.13	1.38	0.76	0.68	0.98	0.09	-0.13	-0.06	-0.05
F43E2.2	0.46	0.17	-0.28	0.35	0.12	-0.05	0.96	0.27	0.07	0.35	-0.61	-1.04	-0.41	-0.66
F56A11.5	0.76	0.49	0.01	0.49	0.29	0.33	0.81	0.81	0.16	0.57	-0.16	-0.44		0.04
C54G6.5	0.62	-0.3	-0.81	-0.92	-1.78	-2.2	-0.09	-1.86	-1.86		-2.66	-3.53	-2.39	-3.09
T07A9.13	0.78	0.83	0.21	0.21	0.07	0.03	0.99	0.16	-0.16	-0.24	-0.02	-0.87	-0.55	-0.46
ZK686.4	0	-0.03	-0.17	-0.25	-0.14	-0.31	0.12	-0.18	-0.2	-0.61	-0.59	-1.32		-0.68
T07C4.4	0.31	0.42	0.2	-0.4	-0.11	-0.44	0.53	0.16	-0.66		-2.21		-1.33	-2.3
Y119D3B.13	0.38	0.83	0.29	-0.25	0.24	-0.46	0.4	-0.01	0.16	-0.66	-1.23	-0.99		-1.5
R02F2.4	0.61	1.43	1	0.88	0.87	0.62	0.65	0.77	0.33	0.22	-0.45	-0.01	-0.73	-0.01
F08C6.6	-0.1	0.18	-0.28	0.13	0	-0.39	0.35	0.15	-0.08	-0.18	-0.13	-0.41	-0.91	-0.52
R13F6.1	0.78	0.75	0.86	1.01	0.28	-0.25	1.28	0.61	0.89	0.46	-0.02	-0.39	-0.25	-0.45
ZK6.7b	1.06	0.54	0.45	-0.83	-1.08	-0.96	-0.64		-0.46	-1.43	0.33	-3.12	-1.46	-2.36
K07B1.4	0.24	0.05	0.55	0.07	0.03	0.02	0.12	-0.18	0.04	-0.47	0.21	-0.78	-0.49	-0.24
K03H6.2	0.59	-0.25	0.15	0.12	-0.44	-0.08	0.29	-0.69	-0.43	-1.07	-0.24	-1.66	-0.52	-1.06
W02B12.1	0.27	0.22	0.16	0.58	0.1	0.64	0.4	-0.28	0.99		-0.03	-1.57	-0.24	-0.48
K12H4.7a	-0.3	-0.94	-0.38	0.05	-0.47	0.16	0.1	-0.91	0.89	-1.12	-0.91	-1.66		-1.53
F54D5.4	0.46	-0.04	-0.07	1.32	1.08	-0.06	1.48	-0.17	2.24	-1.24	-0.85	-2.62	-0.8	-1.27
F52E1.5	1.01	0.29	0.76	1.24	1.57	0.81	1.31	0.87	0.56	-0.06	-0.89	-0.91		-0.62
W06B3.1		-0.16	0.17	0.24	0.41	0.2	0.15	0.01	0.38		-0.41	-0.6	0.03	-0.54
Y51H4A.24	0.36	0.68	1.1	0.5	0.58	0.82	0.34	0.27	0.56		0.17	-0.42		-0.18
C25B8.3a	0.22	0.39	0.71	0.22	0.46	0.77	-0.57	-0.21	0.12		-1.33	-2.75	-0.61	-1.48
F32D8.9	0.22	0.42	0.6	0.6	0.46	0.19	0.54	-0.1	0.36	-0.4	-0.23	-1.29	0.2	-0.51
F42A10.6	0.09	0.34	0.06	0.53	0.49	0.13	0.4	-0.19	0	-1.09	-0.72		-0.2	-1.5
T08A9.7	0.27	0.18	0.02	0.84	0.29	-0.13	1.01	0.01	0.41	-0.99	-0.84	-1.93	-0.54	-1.43
K09F5.3a	-0.08	0.06	-0.25	-0.03	-0.31	-0.85	0.71	-0.12	-0.03	-2.41	-1.85	-2.71	-0.69	-1.93
ZK1320.2	0.44	0.22	0.52	0.91	0.8	0.6	0.92	0.44	1.1	-2.9	-1.68	-3.38	-0.39	-1.94
C17G1.3	-0.14	0.01	0	-0.06	0.62	0.59	0.03	0.08	-0.22	-1.32	-1.02	-1.82		-1.08
T21H3.1	0.82	0.81	-0.01	0.4	1.88	0.42	0.59	-0.25	0.75	-3.08	-2.07	-4.53	-1.8	-2.59
C25B8.3b	0.5	-0.01	0.11	0.25	0.03	-0.12	-0.38	-0.77	-0.74	-3.67	-2.83	-3.22	-2.65	-2.58
ZK896.7	1.46	1.13	1.2	1.36	0.99	0.92	0.59	-0.11	0.23		-0.78		-0.86	-1.42
Y22F5A.4	0.8	0.37	0.3	1.86	1.43	1.29	1.09	-0.25	0.06	-2.39	-1.33	-2.04	-0.79	-1.67
R09H10.5	-0.31	-0.25	-0.29	1.07	0.35	0.37	0.3	-0.08	-0.21		-1.14	-1.53	-0.63	-1.62
C26B9.5	-0.14	-0.09	0	0.43	0.34	0.32	0.3	-0.24	0.17	-1.75	-0.19	-1.47	-0.61	-0.83
R11H6.1	-0.07	-0.22	-0.28	-0.18	-0.09	-0.39	-0.11	-0.58	-0.19		-0.98	-1.34	-0.72	-1.31
Y45G12C.2	-0.04	0.02	-0.11	-0.07	-0.1	-0.76	0.17	-0.79	0.13	-1.33	-1.1	-1.75		-1.77
C52E4.1	-0.49	-0.87	-0.89	-1.13	-1.54	-1.85	-1.15	-1.56			-2.79	-3.52	-1.85	-3.68
Y54G2A.6	0.2	-0.1	-0.27	-1.59	-1.09	-0.61	-0.82	-1.54	-1.4	-2.96	-1.9	-2.38	-2.42	-2.5
ZK6.7a	1.06	0.16	0.51	-0.65	-1	-0.62	-0.69	-1.26	-0.71	-1.8	-1.6	-3.32	-2.38	-2.29
Y4C6B.6	0.59	-0.06	-0.03	-0.81	-1.38	-0.87	-0.89	-1.14	-1.16		-1.85		-1.63	-2.3
D2096.3	0.69	0.5	0.54	-0.68	-0.33	-0.09	-0.31	-0.36	0.05	-0.9	-1.01	-1.14	-0.69	-1.02
K08D8.5	1.61	1.31	1.76	-0.2	0.94	0.7	0.02	0.32	1.09		-1.29		-0.21	-1.48
C14C6.2	0.47	0.7	0.13	-0.94	0.26	-0.23	-0.62	-0.13	0.2		-1.32	-1.78		-1.59
F13D12.6	-0.16	0.29	-0.12	-0.94	-0.51	-0.37	-0.76	-1	-0.62	-2.63	-2.05	-2.36	-1.8	-2.37
T24B8.5	1.37	1.43	1.52	-0.01	0.32	0.26	-0.13	-0.47	-0.03		-2.99	-3.94	-1.7	-2.83
Y54F10AM.8	-0.62	-0.29	-0.47	-0.63	-0.45	-0.58	-0.55	-0.56	-0.62	-1.32	-1.34	-1.82		-1.76
F55C5.4	0.27	0.36	0.1	0.01	-0.16	0.39	-0.01	0.07	0.11	-0.28	-0.19	-0.48	-0.37	-0.51
R12B2.4	0.47	0.53	-0.08	0.45	0.04	0.23	0.23	0.29	0.17	0.01	0.11	-0.5	-0.31	-0.54
D1007.10	0.61	0.37	-0.02	0.22	0.3	0.16	0.42	0.43	0.01	-0.01	0.22	-0.34	-0.19	-0.15
R05H5.3	1.22	0.87	-0.18	0.34	0.89	0.78	0.71	2.13	0.6	0.27	0.32	-1.3	-0.03	-0.99
T04H1.5	1.45	1.14	0.01	1.03	1.3	0.08	0.71	1.56	1.01	1.13	0.18	-0.31	0.09	-0.43
Y39B6A.1	0.03	-0.02	-0.06	-0.23	0.6	-0.63	-0.44	0.51	0.33	-0.52	-1.76	-1.5	-0.4	-1.45
F42G9.1b	0.27	0.12	-0.05	0.15	0.11	0.06	-0.15	0.4	0.32		-0.67	-0.52		-0.53
F32H5.1	0.61	0.69	0.31	0.04	0.46	0.3	-0.05	0.48	0.66		-1.06	-0.46		-0.97
R57.1	0.47	0.36	0.1	-0.12	0.17	0.21	-0.75	0.06	0.4		-1.55	-0.86	-0.66	-1.43
F09G2.8	1.29	0.78	1.18	0.63	0.89	0.7	0.37	1.51	0.68	0.54	-0.54	-0.39	-0.34	0.23
T18H9.2	0.19	0.8	1.88	-0.32	0.36	0.77	-0.2	-0.58			-2.91	-1.21	-1.89	-1.83
F59B1.2	0.37	0.34	0.75	-0.22	0.28	-0.54	-0.07	-0.22	0.18	0.66	-1.13	-0.75		-2.14
F22F4.4	0.1	0.74	1.31	0.14	0.69	-0.11	0.35	-0.15	0.34	0.51	-0.21	-0.61	-0.59	-0.58
R12H7.2	0.88	0.46	0.27	0.27	-0.39	-0.02	0.3	-0.58	0.6	-0.26	-0.28	-0.61	-0.68	-1.02
Y32F6A.1	2.09	1.04	0.65	1.12	0.38	0.63	0.31		1.37	-0.08	-0.41	-0.28	-1.22	-0.24
F59D8.2	-0.36		-1.23	-1.14	-1.86		-1.91	-1.95	-0.61	-2.33	-2.03	-2.78	-3.11	-2.26
W01A11.5	0.2	0.35	0.52	0.43	0.19	0.76	0.5	0.74	0.82		0.67	-0.6	-0.18	0.24
Y48G1A.2	0.31	0.03	2.09	0.97	0.31	1.3	0.54	0.92	1.53	0.43	0.46	-0.81		0.67
C35E7.5a	0.22	0.08	0.34	0.78	0.03	0.92	0.17	0.9	1.25	-0.04	-0.17	-0.55	0.18	-0.1
C41C4.7a	0.5	0.39	0.74	0.56	1.73	2.11	0.44	1.06	1.41	0.6	-0.59	-0.17	0.17	0.26
Y38F2AR.2	-0.53	0.14	-0.24	-1.01	0.32	1.47	-0.75	0.85	1.35	-1.02	-0.01	-2.2	-1.26	0.02
F23H11.9	0.22	0.18	0.57	0.28	0.82	2.61	0.38	1.32	1.75	0.11	0.12	-0.35	-0.24	0.37
F01F1.12b	-0.25	-0.33	0.46	0.74	0.63	0.65	0.2	0.67		-0.49	-0.56	-0.58	-0.81	0.09
F27C1.2	0.16	0.53	0.49	0.54	1.07	0.77	0.42	1.02	0.72	-0.03	0.35	-0.29	0.01	0.44
C02A12.4	1.88		2.57	1.11	3.61	3.12	0.84	3.75	3.71	-0.53	1.28	0.36	0.07	1.26
C06H2.6		0.87	2.1	0.83	1.09	2	0.96	2.19		-0.05	0.21	0.49	-0.44	0.9
T03D3.5	1.2	0.11	2.42	0.75	1.28	1.18	0.4	2.56	2.74	0.28	-0.23	0.38	-0.28	0.31
F28B4.3	-0.55	0.33	0.83	0.56	1.15		-0.02	2.29		-0.07	-0.6	-0.25	-0.93	-0.84
F23F12.9b	-0.55	0.12	0.58	0.2	0.17	0.52	-0.09	0.65	0.88	-0.08	-0.7	-0.85		-0.48
Y71G12B.12	0.57	-0.13	1.53	0.55	1.55	0.44	0.04	1.85	1.93	0.48	0.74	0.1	-0.13	-0.22
Y43E12A.3	1.95	1.01	2.11	0.53	2.23	0.25	0.81	0.71	2.15	-0.36	0.4	0.21	-1.31	0.39
T07C12.7	2.44	0.25	1.65	-0.27	1.62	0.93	0.9	1.29	1.46	-0.73	-1.84	-0.38		0.35
C27H6.2	1.14	0.63	1.08	0.54	2.05	1.16	2.78	2.3	1.98	0.11	-0.42	0.22	0.45	1.01
F53F4.10	0.72	0.22	1.94	0.89	2.27	1.17	1.78	1.46	1.68	0.79	0.17	0.15	-0.58	1.64
K01G5.4	1.08	1.49	2.76	0.35	2.92	1.06	1	2.15	1.02	0.51	0.13	0.14	0.31	-0.48
F54C8.5	0.26	1.74	2.19	0.76	1.74	1.08	0.89		0.73	0.48	0.57	0	-0.22	0.46
Y62H9A.5	1.11	2.59	2.66	0.64	2.67	2.33	1.01	3.05	1	0.55	0.63	-1.08	0.42	0.8
F33D4.4	-0.04	0.89	0.68	-0.1	0.24	0.58	0.38	0.56	0.29	-0.15	-0.31	-0.51		-0.49
K11G12.6	-0.41	0.26	0.29	0.14	0.62	0.15	0.1	0.2	0.12	-0.38	-0.06	-0.31	-1.02	-0.18
F42F12.7	0.24	1.36	0.82	1.33	2.39	1.34	1.3	1.18	1.13	1	1.26	-0.48	0.42	0.81
F25D7.1	-0.09	0.23	0.04	0.21	0.42	0.53	0	0.03	0.18	-0.06	0.24	-0.64	-0.29	-0.18
F55A11.1	-0.22	0.45	-0.31	-0.05	0.55	0.31	-0.35	0.24	-0.21	-0.22	0.03	-0.5	-0.6	-0.58
R74.4	0.32	0.5	0.18	0.31	0.74	0.81	1.26	1.21	0.51	0.39	0.42	0.61	-0.49	-0.3
F21E9.4	0.59	-0.5	-0.33	-0.66	-0.2	-0.05	-0.16	-0.21	0.71	-0.26	-0.46	-0.67	-0.91	-1.73
Y119D3B.11	1.55	0.71	0.51	1.57		1.43	1.05	0.99		0.86	-0.55	0.63	0.45	0.9
Y105C5B.13	0.27	-0.02	-0.24	0.17	0.43	0.37	0.1	-0.08	0.4	0.21	-0.6	-0.4	0.26	0.14
WS- automatic worm sorting
HP - hand picked, date included
*Genes recognized by Microarray probes were identified according to earlier Wormbase releases. Genes that have since changed their identification (as observed in Wormbase release WS220) are marked.
**Recent versions of Wormbase split C29F7.5 to two genes, C29F7.5 and C29F7.10. It is impossible to know which of the two was recognized by our microarray probe
