# Supplementary material for: The Developmental Intestinal Regulator ELT-2 Controls p38-Dependent Immune Responses in Adult C. elegans
Source: PLoS Genet. 2015 May 27;11(5):e1005265. doi: 10.1371/journal.pgen.1005265 (PMC4446034; doi:10.1371/journal.pgen.1005265)
Supplement: S3 Table — (XLSX) [file pgen.1005265.s009.xlsx]

## Sheet: random genes
adm-2
ain-1
amt-1
amt-4
aos-1
arrd-20
arrd-21
arrd-25
atf-7
atp-5
bas-1
bath-15
bath-33
bath-44
btb-15
C03H5.6
C03H5.7
C04A11.1
C04A11.2
C04A11.5
C04A11.t1
C04A2.t1
C04B4.1
C04B4.2
C04B4.4
C04B4.5
C04B4.6
C04C11.1
C04C3.3
C04C3.4
C04C3.6
C04C3.7
C04E12.10
C04E12.2
C04E12.4
C04E12.5
C04E12.6
C04E6.11
C04E6.12
C04E6.13
C04E6.3
C04E6.4
C04E6.5
C04E6.7
C04E6.8
C04E7.1
C04E7.3
C04E7.4
C04E7.t1
C04F1.1
C04F12.1
C04F12.5
C04F12.6
C04F12.7
C04F12.8
C04F12.t1
C04F2.t1
C04F5.2
C04F5.8
C04F5.9
C04F6.2
C04G2.10
C04G2.11
C04G2.2
C04G2.3
C04G2.5
C04G2.8
C04G2.9
C04G6.10
C04G6.11
C04G6.2
C04G6.4
C04G6.5
C04G6.6
C04G6.7
C04H4.1
C04H5.7
C05A9.2
C05A9.3
C05B5.1
C05B5.2
C05B5.4
C05B5.5
C05B5.8
C05C10.2
C05C10.3
C05C10.5
C05C10.7
C05C12.1
C05C12.4
C05C12.5
C05C12.6
C05C8.1
C05C8.2
C05C8.5
C05C8.6
C05C8.7
C05C8.8
C05C9.1
C05C9.2
C05C9.3
C05C9.t1
C05C9.t2
C05D10.1
C05D10.2
C05D10.4
C05D11.1
C05D11.10
C05D11.13
C05D11.5
C05D11.7
C05D11.8
C05D11.9
C05D12.1
C05D12.2
C05D12.3
C05D12.4
C05D12.5
C05D2.10
C05D2.11
C05D2.3
C05D2.6
C05D2.8
C05D9.3
C05D9.4
C05D9.7
C05D9.9
C05E11.2
C05E11.3
C05E11.6
C05E11.7
C05E4.12
C05E4.7
C05E7.1
C05E7.2
C05E7.3
C05E7.4
C05E7.t1
C05E7.t2
C05E7.t3
C05G5.1
C05G5.2
C05G5.3
C05G5.4
C05G5.5
C05G6.t1
C06A1.2
C06A1.3
C06A1.4
C06A1.6
C06A12.3
C06A12.8
C06A5.1
C06A5.10
C06A5.2
C06A5.3
C06A5.4
C06A5.5
C06A5.6
C06A5.8
C06A6.2
C06A6.4
C06A6.5
C06A6.7
C06A8.1
C06A8.2
C06A8.3
C06A8.6
C06A8.8
C06B3.1
C06B3.6
C06B3.7
C06B8.11
C06B8.2
C06B8.3
C06B8.7
C06B8.t1
C06B8.t2
C06B8.t3
C06C3.3
C06C3.4
C06C3.5
C06C3.7
C06C3.8
C06C3.9
C06C6.1
C06C6.6
C06C6.7
C06C6.8
C06C6.9
C06E1.1
C06E1.11
C06E1.3
C06E1.7
C06E1.9
C06E2.1
C06E2.2
C06E2.5
C06E4.1
C06E4.2
C06E4.3
C06E4.4
C06E4.5
C06E4.6
C06E4.8
C06E4.t1
C06E7.2
C06E7.4
C06E8.5
C06G1.1
C06G1.2
C06G1.5
C06G1.t1
C06G1.t2
C06G1.t3
C06G1.t4
C06G3.3
C06G3.4
C06G3.5
C06G3.6
C06G3.8
C06G3.9
C06G4.1
C06G4.4
C06G4.t1
C06G8.1
C06G8.3
C06H2.2
C06H2.3
C06H2.6
C06H2.7
C06H5.6
C06H5.7
C07A12.2
C07A12.7
C07A4.2
C07A4.3
C07A9.10
C07A9.2
C07A9.5
C07A9.8
C07A9.9
C07B5.2
C07B5.3
C07B5.4
C07B5.6
C07C7.1
C07D10.1
C07D10.5
C07D8.2
C07D8.5
C07D8.6
C07E3.10
C07E3.3
C07E3.4
C07E3.6
C07E3.8
C07E3.9
C07F11.2
C07G1.2
C07G1.6
C07G1.7
C07G3.10
C07G3.8
C07H4.1
C07H6.2
C07H6.4
C07H6.9
C08A9.2
C08A9.3
C08A9.6
C08A9.8
C08A9.9
C08B11.3
C08B11.6
C08B11.8
C08B11.9
C08B6.10
C08B6.11
C08B6.2
C08B6.3
C08B6.4
C08B6.5
C08B6.6
C08B6.7
C08B6.8
C08C3.4
C08D8.1
C08E3.1
C08E3.13
C08E8.1
C08E8.2
C08E8.3
C08E8.4
C08E8.5
C08E8.6
C08E8.t1
C08E8.t2
C08E8.t3
C08F1.10
C08F1.6
C08F1.8
C08F11.1
C08F11.10
C08F11.11
C08F11.12
C08F11.13
C08F11.14
C08F11.2
C08F11.3
C08F11.6
C08F11.7
C08F8.2
C08F8.3
C08F8.6
C08F8.9
C08G5.1
C08G5.3
C08G5.5
C08G5.6
C08G9.1
C08G9.2
C08H9.1
C08H9.10
C08H9.11
C08H9.12
C08H9.13
C08H9.14
C08H9.15
C08H9.2
C08H9.3
C08H9.4
C08H9.6
C08H9.7
C08H9.8
C08H9.9
C09B7.2
C09B7.3
C09B7.4
C09B8.3
C09B8.4
C09B8.5
C09B8.8
C09B9.1
C09B9.2
C09B9.3
C09B9.4
C09B9.7
C09B9.t1
C09D4.1
C09D4.2
C09D4.3
C09D4.4
C09D4.6
cct-5
cdc-48.1
ceh-52
cgh-1
cht-1
ckk-1
clec-147
clec-162
clec-89
clh-5
clk-2
clp-1
cls-1
cogc-2
cpg-1
cux-7
cyp-35C1
daf-4
dgk-1
dhs-27
dis-3
dnj-5
dyf-3
egl-27
egl-27
egl-27
egl-38
egl-5
egl-5
fbxa-155
fbxa-156
fbxa-157
fbxa-158
fbxa-159
fbxa-160
fbxa-161
fbxa-162
fbxa-163
fbxa-164
fbxa-165
fbxa-166
fbxa-98
fbxb-13
fbxb-9
fbxc-48
fce-1
fip-3
fipr-16
fkb-3
flp-12
folt-1
gck-4
gcy-27
gcy-29
gcy-32
gei-6
gei-7
glb-2
glb-3
glr-1
glr-4
grd-9
gtl-1
ham-2
hda-2
hgrs-1
hsp-25
hsp-25
hyls-1
ife-4
ikb-1
ins-9
ipp-5
irg-1
klp-18
lact-6
let-7
let-721
let-756
lgc-9
lig-4
lim-7
lin-39
lip-1
lips-2
lmp-2
lnp-1
mab-5
math-2
math-3
math-4
mboa-4
mel-11
mel-32
mir-268
mir-271
mir-83
mog-4
mpk-2
msp-36
msp-55
mvb-12
nas-4
nas-7
ncx-6
ncx-7
nhr-105
nhr-150
nhr-35
nhr-50
nhr-50
nhr-63
nhr-67
nhr-76
nlp-41
npr-17
nrf-6
nuc-1
oac-3
oig-1
old-1
pac-1
pak-1
pak-1
pct-1
pdi-2
pept-2
pfd-1
pgp-5
pho-10
pho-11
pld-1
pph-1
pqn-10
pqn-8
prk-1
prk-1
pro-2
ptp-3
rap-3
rgs-1
rha-2
rnf-1
rnh-1.3
rpb-6
rpl-14
rpl-19
rpl-38
rte-1
sams-3
sams-4
sap-49
scrm-3
sdz-2
ser-7
set-3
sid-1
sir-2.4
skr-17
snt-6
snx-1
sod-3
sor-3
spdl-1
spe-27
spr-3
srab-1
srab-2
srab-3
srbc-2
srbc-35
srbc-4
srd-15
srd-16
srd-7
sre-3
srh-2
srh-218
srh-219
srh-221
srh-229
srh-230
srh-267
srh-39
srh-48
srh-79
sri-4
srj-24
srj-25
srp-1
srp-2
srsx-18
sru-21
srv-17
srw-21
srx-121
srx-42
srxa-18
srxa-5
srz-29
srz-60
stdh-1
stdh-3
stip-1
str-133
str-134
str-20
str-21
str-22
str-225
str-226
str-227
str-228
str-231
str-233
str-250
str-252
str-262
str-264
sup-21
tag-170
tbc-6
tiar-3
tin-9.1
tlk-1
tmd-2
tol-1
trxr-1
try-2
ttr-39
ubc-21
ubc-22
ubh-4
ufd-3
ugt-17
ugt-22
ugt-60
ugt-63
ugt-64
unc-46
unc-78
unc-89
unc-89
unc-94
vit-5
vps-16
wht-1
wsp-1
xnd-1
zig-4
ztf-30
zyg-11

## Sheet: randomMAST
Sequence Name	Strand	Start	End	p-value	q-value	Matched Sequence		Distance from transcription start site (bp)
C09B7.2	+	995	1000	0.000352	0.251	TGATAA		5
C05B5.1	−	989	994	0.000352	0.251	TGATAA		11
C06E4.4	+	989	994	0.000352	0.251	TGATAA		11
C06B8.3	+	984	989	0.000352	0.251	TGATAA		16
C06B8.t2	−	984	989	0.000352	0.251	TGATAA		16
C05C8.6	+	981	986	0.000352	0.251	TGATAA		19
C09B9.4	−	981	986	0.000352	0.251	TGATAA		19
C06C6.2	+	978	983	0.000352	0.251	TGATAA		22
C05B5.5	+	977	982	0.000352	0.251	TGATAA		23
C05C9.t1	+	977	982	0.000352	0.251	TGATAA		23
C06A1.4	−	973	978	0.000352	0.251	TGATAA		27
C05D10.1	−	972	977	0.000352	0.251	TGATAA		28
C07B5.5	+	971	976	0.000352	0.251	TGATAA		29
C04A11.3	+	965	970	0.000352	0.251	TGATAA		35
C08F11.8	−	965	970	0.000352	0.251	TGATAA		35
C06B8.t2	−	964	969	0.000352	0.251	TGATAA		36
C05C8.1	+	963	968	0.000352	0.251	TGATAA		37
C06G4.4	+	963	968	0.000352	0.251	TGATAA		37
C07A9.8	−	962	967	0.000352	0.251	TGATAA		38
C06C6.7	−	959	964	0.000352	0.251	TGATAA		41
C07B5.5	+	959	964	0.000352	0.251	TGATAA		41
C08F11.8	+	956	961	0.000352	0.251	TGATAA		44
C04G2.4	+	955	960	0.000352	0.251	TGATAA		45
C08H9.13	−	954	959	0.000352	0.251	TGATAA		46
C06B3.3	+	953	958	0.000352	0.251	TGATAA		47
C07E3.2	−	953	958	0.000352	0.251	TGATAA		47
C08B6.1	−	952	957	0.000352	0.251	TGATAA		48
C07D8.6	−	947	952	0.000352	0.251	TGATAA		53
C06A5.1	−	946	951	0.000352	0.251	TGATAA		54
C07B5.5	+	946	951	0.000352	0.251	TGATAA		54
C07G1.4	−	944	949	0.000352	0.251	TGATAA		56
C08B6.10	−	944	949	0.000352	0.251	TGATAA		56
C06E2.2	−	941	946	0.000352	0.251	TGATAA		59
C04G2.3	+	940	945	0.000352	0.251	TGATAA		60
C08F11.8	−	938	943	0.000352	0.251	TGATAA		62
C05C12.1	−	937	942	0.000352	0.251	TGATAA		63
C05D12.4	−	936	941	0.000352	0.251	TGATAA		64
C08E8.t2	−	936	941	0.000352	0.251	TGATAA		64
C06G4.t1	−	934	939	0.000352	0.251	TGATAA		66
C07A9.6	−	934	939	0.000352	0.251	TGATAA		66
C07H4.2	−	933	938	0.000352	0.251	TGATAA		67
C06G1.t2	+	932	937	0.000352	0.251	TGATAA		68
C08F11.4	+	932	937	0.000352	0.251	TGATAA		68
C05D9.2	−	931	936	0.000352	0.251	TGATAA		69
C07A12.5	−	931	936	0.000352	0.251	TGATAA		69
C04H5.3	−	929	934	0.000352	0.251	TGATAA		71
C05B5.2	+	928	933	0.000352	0.251	TGATAA		72
C04H5.1	−	927	932	0.000352	0.251	TGATAA		73
C04F12.6	+	924	929	0.000352	0.251	TGATAA		76
C05D10.1	−	922	927	0.000352	0.251	TGATAA		78
C04F6.6	+	921	926	0.000352	0.251	TGATAA		79
C06H2.6	−	921	926	0.000352	0.251	TGATAA		79
C05E7.t1	+	920	925	0.000352	0.251	TGATAA		80
C04F5.1	−	919	924	0.000352	0.251	TGATAA		81
C08E3.7	−	918	923	0.000352	0.251	TGATAA		82
C04G6.5	+	917	922	0.000352	0.251	TGATAA		83
C06B3.10	−	916	921	0.000352	0.251	TGATAA		84
C04E6.9	+	915	920	0.000352	0.251	TGATAA		85
C05C9.2	−	914	919	0.000352	0.251	TGATAA		86
C08B6.6	+	914	919	0.000352	0.251	TGATAA		86
C04E12.5	−	913	918	0.000352	0.251	TGATAA		87
C08F11.13	−	913	918	0.000352	0.251	TGATAA		87
C05E4.4	+	911	916	0.000352	0.251	TGATAA		89
C08D8.2	−	910	915	0.000352	0.251	TGATAA		90
C06A5.5	−	909	914	0.000352	0.251	TGATAA		91
C05C10.1	−	908	913	0.000352	0.251	TGATAA		92
C06B3.2	−	908	913	0.000352	0.251	TGATAA		92
C06E2.2	+	907	912	0.000352	0.251	TGATAA		93
C05E11.4	−	906	911	0.000352	0.251	TGATAA		94
C04E12.9	−	905	910	0.000352	0.251	TGATAA		95
C06A6.4	−	905	910	0.000352	0.251	TGATAA		95
C04E6.6	+	903	908	0.000352	0.251	TGATAA		97
C05D2.10	−	903	908	0.000352	0.251	TGATAA		97
C08B11.6	+	903	908	0.000352	0.251	TGATAA		97
C06G1.4	−	900	905	0.000352	0.251	TGATAA		100
C08B6.11	+	900	905	0.000352	0.251	TGATAA		100
C08F8.9	+	898	903	0.000352	0.251	TGATAA		102
C07D8.6	−	897	902	0.000352	0.251	TGATAA		103
C05E4.2	+	895	900	0.000352	0.251	TGATAA		105
C09D4.5	+	895	900	0.000352	0.251	TGATAA		105
C04G2.2	−	892	897	0.000352	0.251	TGATAA		108
C05D10.3	+	891	896	0.000352	0.251	TGATAA		109
C08H9.8	+	891	896	0.000352	0.251	TGATAA		109
C08H9.6	+	890	895	0.000352	0.251	TGATAA		110
C06A6.5	+	888	893	0.000352	0.251	TGATAA		112
C06E7.4	−	888	893	0.000352	0.251	TGATAA		112
C08F11.3	−	888	893	0.000352	0.251	TGATAA		112
C08F1.5	−	886	891	0.000352	0.251	TGATAA		114
C08H9.14	+	886	891	0.000352	0.251	TGATAA		114
C08F1.7	−	884	889	0.000352	0.251	TGATAA		116
C06C6.5	+	883	888	0.000352	0.251	TGATAA		117
C06B3.3	−	882	887	0.000352	0.251	TGATAA		118
C08H9.8	−	882	887	0.000352	0.251	TGATAA		118
C07A9.11	−	880	885	0.000352	0.251	TGATAA		120
C04F2.5	+	876	881	0.000352	0.251	TGATAA		124
C04F6.1	+	875	880	0.000352	0.251	TGATAA		125
C05D2.8	+	874	879	0.000352	0.251	TGATAA		126
C04F1.1	+	871	876	0.000352	0.251	TGATAA		129
C08E3.1	−	871	876	0.000352	0.251	TGATAA		129
C08E3.5	−	871	876	0.000352	0.251	TGATAA		129
C05C12.5	+	870	875	0.000352	0.251	TGATAA		130
C08B11.5	−	869	874	0.000352	0.251	TGATAA		131
C04C11.t1	+	868	873	0.000352	0.251	TGATAA		132
C08E8.4	+	868	873	0.000352	0.251	TGATAA		132
C08F11.3	−	868	873	0.000352	0.251	TGATAA		132
C04G2.5	−	867	872	0.000352	0.251	TGATAA		133
C08F1.5	+	865	870	0.000352	0.251	TGATAA		135
C05D2.8	−	864	869	0.000352	0.251	TGATAA		136
C08H9.10	−	864	869	0.000352	0.251	TGATAA		136
C08E3.4	−	862	867	0.000352	0.251	TGATAA		138
C08E3.9	−	862	867	0.000352	0.251	TGATAA		138
C05G5.4	+	861	866	0.000352	0.251	TGATAA		139
C08A9.9	−	861	866	0.000352	0.251	TGATAA		139
C08E3.11	−	861	866	0.000352	0.251	TGATAA		139
C08E3.6	−	859	864	0.000352	0.251	TGATAA		141
C05E4.7	−	856	861	0.000352	0.251	TGATAA		144
C07G1.5	−	856	861	0.000352	0.251	TGATAA		144
C05D2.8	+	854	859	0.000352	0.251	TGATAA		146
C08E8.4	−	853	858	0.000352	0.251	TGATAA		147
C08B11.4	−	851	856	0.000352	0.251	TGATAA		149
C09B9.t1	−	848	853	0.000352	0.251	TGATAA		152
C04A11.1	+	846	851	0.000352	0.251	TGATAA		154
C07A9.4	−	846	851	0.000352	0.251	TGATAA		154
C08E3.5	−	846	851	0.000352	0.251	TGATAA		154
C05E4.7	−	845	850	0.000352	0.251	TGATAA		155
C08E3.8	−	845	850	0.000352	0.251	TGATAA		155
C08H9.3	−	845	850	0.000352	0.251	TGATAA		155
C04F12.4	+	843	848	0.000352	0.251	TGATAA		157
C05C10.4	−	841	846	0.000352	0.251	TGATAA		159
C04F5.6	−	838	843	0.000352	0.251	TGATAA		162
C05C9.3	+	838	843	0.000352	0.251	TGATAA		162
C08F1.4	+	835	840	0.000352	0.251	TGATAA		165
C06A1.5	+	834	839	0.000352	0.251	TGATAA		166
C07G3.8	−	834	839	0.000352	0.251	TGATAA		166
C08E3.4	−	834	839	0.000352	0.251	TGATAA		166
C05B5.5	+	830	835	0.000352	0.251	TGATAA		170
C08F8.1	−	830	835	0.000352	0.251	TGATAA		170
C05C10.3	+	829	834	0.000352	0.251	TGATAA		171
C05E4.1	−	829	834	0.000352	0.251	TGATAA		171
C08D8.1	+	829	834	0.000352	0.251	TGATAA		171
C04F6.2	+	827	832	0.000352	0.251	TGATAA		173
C04E12.11	−	826	831	0.000352	0.251	TGATAA		174
C04B4.4	−	824	829	0.000352	0.251	TGATAA		176
C04G2.11	−	823	828	0.000352	0.251	TGATAA		177
C08F8.1	+	823	828	0.000352	0.251	TGATAA		177
C07A12.3	+	822	827	0.000352	0.251	TGATAA		178
C04H5.3	−	821	826	0.000352	0.251	TGATAA		179
C08E3.6	−	820	825	0.000352	0.251	TGATAA		180
C04E7.1	+	819	824	0.000352	0.251	TGATAA		181
C08D8.1	+	819	824	0.000352	0.251	TGATAA		181
C05C9.t1	−	818	823	0.000352	0.251	TGATAA		182
C08B6.11	+	817	822	0.000352	0.251	TGATAA		183
C08F8.9	+	815	820	0.000352	0.251	TGATAA		185
C08F8.6	−	813	818	0.000352	0.251	TGATAA		187
C04E12.11	−	812	817	0.000352	0.251	TGATAA		188
C06H5.7	−	812	817	0.000352	0.251	TGATAA		188
C06C3.6	−	810	815	0.000352	0.251	TGATAA		190
C06H5.6	−	809	814	0.000352	0.251	TGATAA		191
C08H9.15	−	809	814	0.000352	0.251	TGATAA		191
C06E1.6	−	806	811	0.000352	0.251	TGATAA		194
C05D11.1	+	804	809	0.000352	0.251	TGATAA		196
C06C6.7	+	803	808	0.000352	0.251	TGATAA		197
C06A6.4	+	801	806	0.000352	0.251	TGATAA		199
C06C3.5	+	801	806	0.000352	0.251	TGATAA		199
C08H9.13	+	799	804	0.000352	0.251	TGATAA		201
C08E8.1	−	798	803	0.000352	0.251	TGATAA		202
C05D11.8	+	797	802	0.000352	0.251	TGATAA		203
C05D9.9	−	794	799	0.000352	0.251	TGATAA		206
C05E4.7	+	790	795	0.000352	0.251	TGATAA		210
C06B8.2	+	790	795	0.000352	0.251	TGATAA		210
C08H9.7	+	790	795	0.000352	0.251	TGATAA		210
C04A11.3	−	789	794	0.000352	0.251	TGATAA		211
C05D11.2	+	789	794	0.000352	0.251	TGATAA		211
C04E12.5	−	785	790	0.000352	0.251	TGATAA		215
C07G3.2	+	785	790	0.000352	0.251	TGATAA		215
C05D10.1	−	781	786	0.000352	0.251	TGATAA		219
C06B8.11	−	780	785	0.000352	0.251	TGATAA		220
C07H6.3	−	778	783	0.000352	0.251	TGATAA		222
C08F8.6	+	776	781	0.000352	0.251	TGATAA		224
C08F8.2	+	772	777	0.000352	0.251	TGATAA		228
C09D8.1	−	772	777	0.000352	0.251	TGATAA		228
C05C10.1	+	771	776	0.000352	0.251	TGATAA		229
C07E3.5	+	770	775	0.000352	0.251	TGATAA		230
C04E6.2	−	769	774	0.000352	0.251	TGATAA		231
C04E12.9	+	767	772	0.000352	0.251	TGATAA		233
C06A1.3	+	764	769	0.000352	0.251	TGATAA		236
C07A9.3	−	763	768	0.000352	0.251	TGATAA		237
C09B9.1	+	763	768	0.000352	0.251	TGATAA		237
C05C10.1	+	762	767	0.000352	0.251	TGATAA		238
C05C12.3	−	762	767	0.000352	0.251	TGATAA		238
C06G3.1	−	759	764	0.000352	0.251	TGATAA		241
C07E3.9	−	759	764	0.000352	0.251	TGATAA		241
C04E6.5	+	758	763	0.000352	0.251	TGATAA		242
C04F6.4	−	755	760	0.000352	0.251	TGATAA		245
C07D10.1	−	755	760	0.000352	0.251	TGATAA		245
C05C8.9	−	753	758	0.000352	0.251	TGATAA		247
C06A5.1	+	753	758	0.000352	0.251	TGATAA		247
C06H2.2	−	753	758	0.000352	0.251	TGATAA		247
C06E1.3	−	748	753	0.000352	0.251	TGATAA		252
C08F11.5	+	744	749	0.000352	0.251	TGATAA		256
C04A11.t1	+	743	748	0.000352	0.251	TGATAA		257
C08F8.9	+	743	748	0.000352	0.251	TGATAA		257
C04D8.1	−	741	746	0.000352	0.251	TGATAA		259
C05E11.5	−	740	745	0.000352	0.251	TGATAA		260
C08E3.8	−	736	741	0.000352	0.251	TGATAA		264
C09D4.5	−	736	741	0.000352	0.251	TGATAA		264
C06A6.6	−	735	740	0.000352	0.251	TGATAA		265
C06A1.4	−	734	739	0.000352	0.251	TGATAA		266
C06E1.5	−	734	739	0.000352	0.251	TGATAA		266
C04F6.2	−	733	738	0.000352	0.251	TGATAA		267
C05C10.4	+	729	734	0.000352	0.251	TGATAA		271
C05G5.3	−	727	732	0.000352	0.251	TGATAA		273
C08B11.2	−	727	732	0.000352	0.251	TGATAA		273
C06A1.4	−	725	730	0.000352	0.251	TGATAA		275
C04G6.3	+	724	729	0.000352	0.251	TGATAA		276
C06B3.6	+	724	729	0.000352	0.251	TGATAA		276
C08F11.5	+	724	729	0.000352	0.251	TGATAA		276
C04F2.3	−	723	728	0.000352	0.251	TGATAA		277
C05D9.7	+	720	725	0.000352	0.251	TGATAA		280
C05D10.4	+	717	722	0.000352	0.251	TGATAA		283
C08B11.9	−	716	721	0.000352	0.251	TGATAA		284
C08H9.15	−	714	719	0.000352	0.251	TGATAA		286
C07D10.1	−	713	718	0.000352	0.251	TGATAA		287
C05E4.5	+	712	717	0.000352	0.251	TGATAA		288
C04D8.1	−	709	714	0.000352	0.251	TGATAA		291
C06A5.9	−	709	714	0.000352	0.251	TGATAA		291
C05G6.1	−	707	712	0.000352	0.251	TGATAA		293
C06G3.5	+	706	711	0.000352	0.251	TGATAA		294
C07D8.6	+	706	711	0.000352	0.251	TGATAA		294
C06B3.7	+	702	707	0.000352	0.251	TGATAA		298
C05C8.3	+	701	706	0.000352	0.251	TGATAA		299
C05G6.1	+	701	706	0.000352	0.251	TGATAA		299
C04G6.1	+	700	705	0.000352	0.251	TGATAA		300
C06B3.4	−	700	705	0.000352	0.251	TGATAA		300
C06A5.11	−	699	704	0.000352	0.251	TGATAA		301
C05E4.12	−	696	701	0.000352	0.251	TGATAA		304
C05D11.12	−	695	700	0.000352	0.251	TGATAA		305
C08B6.2	−	694	699	0.000352	0.251	TGATAA		306
C05D2.11	+	693	698	0.000352	0.251	TGATAA		307
C06E1.5	−	693	698	0.000352	0.251	TGATAA		307
C06B3.7	+	691	696	0.000352	0.251	TGATAA		309
C08F1.8	+	690	695	0.000352	0.251	TGATAA		310
C05G6.1	+	688	693	0.000352	0.251	TGATAA		312
C08F11.11	−	688	693	0.000352	0.251	TGATAA		312
C08G5.2	−	686	691	0.000352	0.251	TGATAA		314
C09D8.1	−	683	688	0.000352	0.251	TGATAA		317
C08E3.10	−	681	686	0.000352	0.251	TGATAA		319
C05E7.t3	−	680	685	0.000352	0.251	TGATAA		320
C08B6.5	−	677	682	0.000352	0.251	TGATAA		323
C04A2.7	−	676	681	0.000352	0.251	TGATAA		324
C06C3.3	−	676	681	0.000352	0.251	TGATAA		324
C04F5.2	+	675	680	0.000352	0.251	TGATAA		325
C08F8.9	−	673	678	0.000352	0.251	TGATAA		327
C04F2.t1	−	671	676	0.000352	0.251	TGATAA		329
C07F11.1	−	671	676	0.000352	0.251	TGATAA		329
C05E7.t2	−	669	674	0.000352	0.251	TGATAA		331
C05C12.3	−	668	673	0.000352	0.251	TGATAA		332
C09B7.2	+	668	673	0.000352	0.251	TGATAA		332
C06C3.7	−	667	672	0.000352	0.251	TGATAA		333
C06H5.1	+	667	672	0.000352	0.251	TGATAA		333
C05C8.1	−	666	671	0.000352	0.251	TGATAA		334
C06B8.11	+	666	671	0.000352	0.251	TGATAA		334
C05D12.1	+	662	667	0.000352	0.251	TGATAA		338
C04G6.2	−	660	665	0.000352	0.251	TGATAA		340
C06C3.3	−	659	664	0.000352	0.251	TGATAA		341
C08C3.3	+	658	663	0.000352	0.251	TGATAA		342
C06A6.4	−	657	662	0.000352	0.251	TGATAA		343
C07F11.1	−	655	660	0.000352	0.251	TGATAA		345
C08E3.7	−	654	659	0.000352	0.251	TGATAA		346
C08F11.11	+	654	659	0.000352	0.251	TGATAA		346
C04G6.11	−	653	658	0.000352	0.251	TGATAA		347
C08E8.1	−	653	658	0.000352	0.251	TGATAA		347
C04F5.3	+	650	655	0.000352	0.251	TGATAA		350
C07A9.11	+	650	655	0.000352	0.251	TGATAA		350
C06E7.6	−	649	654	0.000352	0.251	TGATAA		351
C06H2.1	+	649	654	0.000352	0.251	TGATAA		351
C07A9.9	−	649	654	0.000352	0.251	TGATAA		351
C05D12.1	−	648	653	0.000352	0.251	TGATAA		352
C07B5.2	+	647	652	0.000352	0.251	TGATAA		353
C04E6.10	−	646	651	0.000352	0.251	TGATAA		354
C06B8.2	−	644	649	0.000352	0.251	TGATAA		356
C08B6.3	+	643	648	0.000352	0.251	TGATAA		357
C08F11.9	−	642	647	0.000352	0.251	TGATAA		358
C07B5.4	+	639	644	0.000352	0.251	TGATAA		361
C08F8.6	−	638	643	0.000352	0.251	TGATAA		362
C05D12.1	−	637	642	0.000352	0.251	TGATAA		363
C06G1.1	+	637	642	0.000352	0.251	TGATAA		363
C05C9.t1	+	635	640	0.000352	0.251	TGATAA		365
C05E11.2	+	633	638	0.000352	0.251	TGATAA		367
C06A5.11	−	633	638	0.000352	0.251	TGATAA		367
C06A5.7	+	632	637	0.000352	0.251	TGATAA		368
C05D11.13	+	629	634	0.000352	0.251	TGATAA		371
C08F11.12	−	629	634	0.000352	0.251	TGATAA		371
C06B8.10	+	628	633	0.000352	0.251	TGATAA		372
C07A9.9	−	627	632	0.000352	0.251	TGATAA		373
C08E3.4	−	625	630	0.000352	0.251	TGATAA		375
C04C11.1	+	624	629	0.000352	0.251	TGATAA		376
C07B5.6	−	624	629	0.000352	0.251	TGATAA		376
C07G1.1	+	624	629	0.000352	0.251	TGATAA		376
C04F6.1	−	622	627	0.000352	0.251	TGATAA		378
C05E4.14	+	621	626	0.000352	0.251	TGATAA		379
C06A8.2	+	619	624	0.000352	0.251	TGATAA		381
C08B6.11	−	617	622	0.000352	0.251	TGATAA		383
C05D2.4	−	616	621	0.000352	0.251	TGATAA		384
C05A9.1	−	613	618	0.000352	0.251	TGATAA		387
C04G6.11	−	612	617	0.000352	0.251	TGATAA		388
C06A12.5	+	611	616	0.000352	0.251	TGATAA		389
C06E2.8	+	610	615	0.000352	0.251	TGATAA		390
C08F11.4	−	605	610	0.000352	0.251	TGATAA		395
C06E4.6	−	603	608	0.000352	0.251	TGATAA		397
C06A12.8	−	602	607	0.000352	0.251	TGATAA		398
C04E12.7	+	600	605	0.000352	0.251	TGATAA		400
C06A6.3	+	600	605	0.000352	0.251	TGATAA		400
C06C6.6	+	599	604	0.000352	0.251	TGATAA		401
C05E11.7	−	597	602	0.000352	0.251	TGATAA		403
C08B11.3	+	597	602	0.000352	0.251	TGATAA		403
C08F1.3	−	596	601	0.000352	0.251	TGATAA		404
C05C12.4	+	595	600	0.000352	0.251	TGATAA		405
C07A9.3	−	595	600	0.000352	0.251	TGATAA		405
C08A9.1	+	593	598	0.000352	0.251	TGATAA		407
C07D10.1	−	592	597	0.000352	0.251	TGATAA		408
C06B3.3	+	590	595	0.000352	0.251	TGATAA		410
C04G6.2	+	585	590	0.000352	0.251	TGATAA		415
C07A12.5	−	585	590	0.000352	0.251	TGATAA		415
C06B3.8	−	584	589	0.000352	0.251	TGATAA		416
C04C3.1	+	583	588	0.000352	0.251	TGATAA		417
C06A5.4	−	582	587	0.000352	0.251	TGATAA		418
C08E8.2	+	582	587	0.000352	0.251	TGATAA		418
C04G2.3	+	581	586	0.000352	0.251	TGATAA		419
C06C3.8	+	578	583	0.000352	0.251	TGATAA		422
C07G1.2	+	575	580	0.000352	0.251	TGATAA		425
C06A8.1	−	572	577	0.000352	0.251	TGATAA		428
C08F8.5	−	572	577	0.000352	0.251	TGATAA		428
C05E4.10	−	567	572	0.000352	0.251	TGATAA		433
C08B6.11	−	565	570	0.000352	0.251	TGATAA		435
C08E3.11	+	565	570	0.000352	0.251	TGATAA		435
C08H9.8	+	564	569	0.000352	0.251	TGATAA		436
C06E7.4	−	563	568	0.000352	0.251	TGATAA		437
C08E3.2	+	561	566	0.000352	0.251	TGATAA		439
C04C3.6	−	560	565	0.000352	0.251	TGATAA		440
C09B8.3	−	560	565	0.000352	0.251	TGATAA		440
C04E6.5	−	556	561	0.000352	0.251	TGATAA		444
C05C12.3	−	556	561	0.000352	0.251	TGATAA		444
C05C10.3	+	553	558	0.000352	0.251	TGATAA		447
C06H5.2	+	551	556	0.000352	0.251	TGATAA		449
C06B3.1	+	546	551	0.000352	0.251	TGATAA		454
C05E4.1	+	545	550	0.000352	0.251	TGATAA		455
C05G5.4	+	543	548	0.000352	0.251	TGATAA		457
C06A12.5	+	543	548	0.000352	0.251	TGATAA		457
C05D2.4	+	542	547	0.000352	0.251	TGATAA		458
C08E8.6	−	542	547	0.000352	0.251	TGATAA		458
C07B5.3	+	541	546	0.000352	0.251	TGATAA		459
C07A9.8	−	540	545	0.000352	0.251	TGATAA		460
C05C9.t2	+	538	543	0.000352	0.251	TGATAA		462
C06E1.1	+	537	542	0.000352	0.251	TGATAA		463
C08B6.1	+	537	542	0.000352	0.251	TGATAA		463
C06A8.7	+	536	541	0.000352	0.251	TGATAA		464
C05E11.5	−	535	540	0.000352	0.251	TGATAA		465
C08E8.2	−	535	540	0.000352	0.251	TGATAA		465
C08F1.5	+	535	540	0.000352	0.251	TGATAA		465
C05D2.4	+	534	539	0.000352	0.251	TGATAA		466
C04A11.4	−	533	538	0.000352	0.251	TGATAA		467
C04F12.10	−	530	535	0.000352	0.251	TGATAA		470
C06E4.4	+	530	535	0.000352	0.251	TGATAA		470
C04F2.1	−	526	531	0.000352	0.251	TGATAA		474
C07G1.6	+	525	530	0.000352	0.251	TGATAA		475
C08E3.2	+	522	527	0.000352	0.251	TGATAA		478
C05D11.8	−	520	525	0.000352	0.251	TGATAA		480
C06A5.9	+	516	521	0.000352	0.251	TGATAA		484
C05E11.3	−	515	520	0.000352	0.251	TGATAA		485
C05D2.11	−	508	513	0.000352	0.251	TGATAA		492
C04F5.6	−	503	508	0.000352	0.251	TGATAA		497
C07G1.1	−	500	505	0.000352	0.251	TGATAA		500
C05D2.1	+	496	501	0.000352	0.251	TGATAA		504
C06E4.8	+	494	499	0.000352	0.251	TGATAA		506
C07G3.2	+	493	498	0.000352	0.251	TGATAA		507
C08A9.6	−	493	498	0.000352	0.251	TGATAA		507
C08B6.9	−	491	496	0.000352	0.251	TGATAA		509
C08E8.t1	+	490	495	0.000352	0.251	TGATAA		510
C07E3.1	+	485	490	0.000352	0.251	TGATAA		515
C05G5.4	+	481	486	0.000352	0.251	TGATAA		519
C04E6.2	+	476	481	0.000352	0.251	TGATAA		524
C09D4.3	−	476	481	0.000352	0.251	TGATAA		524
C06A5.2	+	474	479	0.000352	0.251	TGATAA		526
C06B3.11	−	474	479	0.000352	0.251	TGATAA		526
C04G6.11	−	472	477	0.000352	0.251	TGATAA		528
C07B5.6	−	471	476	0.000352	0.251	TGATAA		529
C06A1.5	−	468	473	0.000352	0.251	TGATAA		532
C07H6.5	−	468	473	0.000352	0.251	TGATAA		532
C08E3.3	−	462	467	0.000352	0.251	TGATAA		538
C04E6.2	+	461	466	0.000352	0.251	TGATAA		539
C05E11.3	−	461	466	0.000352	0.251	TGATAA		539
C08E8.2	−	461	466	0.000352	0.251	TGATAA		539
C05D12.5	−	460	465	0.000352	0.251	TGATAA		540
C04C11.2	−	459	464	0.000352	0.251	TGATAA		541
C05C9.t1	+	458	463	0.000352	0.251	TGATAA		542
C04F12.10	+	455	460	0.000352	0.251	TGATAA		545
C04A11.1	+	453	458	0.000352	0.251	TGATAA		547
C08F1.1	−	453	458	0.000352	0.251	TGATAA		547
C05C8.5	−	452	457	0.000352	0.251	TGATAA		548
C07B5.5	+	451	456	0.000352	0.251	TGATAA		549
C06A12.4	+	449	454	0.000352	0.251	TGATAA		551
C08H9.1	−	449	454	0.000352	0.251	TGATAA		551
C05C12.5	−	447	452	0.000352	0.251	TGATAA		553
C06H5.6	+	446	451	0.000352	0.251	TGATAA		554
C07G2.1	+	446	451	0.000352	0.251	TGATAA		554
C08C3.3	−	445	450	0.000352	0.251	TGATAA		555
C09E7.1	−	445	450	0.000352	0.251	TGATAA		555
C04B4.2	+	444	449	0.000352	0.251	TGATAA		556
C08B6.11	+	443	448	0.000352	0.251	TGATAA		557
C05D11.9	−	442	447	0.000352	0.251	TGATAA		558
C06E4.8	−	442	447	0.000352	0.251	TGATAA		558
C05C8.3	−	439	444	0.000352	0.251	TGATAA		561
C05E7.t2	+	439	444	0.000352	0.251	TGATAA		561
C08F11.2	+	439	444	0.000352	0.251	TGATAA		561
C07B5.6	−	436	441	0.000352	0.251	TGATAA		564
C08F1.2	−	434	439	0.000352	0.251	TGATAA		566
C07B5.2	+	432	437	0.000352	0.251	TGATAA		568
C08B6.4	−	431	436	0.000352	0.251	TGATAA		569
C09E10.2	+	431	436	0.000352	0.251	TGATAA		569
C06C6.5	−	429	434	0.000352	0.251	TGATAA		571
C05B5.3	+	426	431	0.000352	0.251	TGATAA		574
C09D4.5	+	425	430	0.000352	0.251	TGATAA		575
C04C3.1	+	421	426	0.000352	0.251	TGATAA		579
C05G5.6	−	421	426	0.000352	0.251	TGATAA		579
C06C3.4	+	418	423	0.000352	0.251	TGATAA		582
C06E1.10	−	416	421	0.000352	0.251	TGATAA		584
C08H9.8	−	416	421	0.000352	0.251	TGATAA		584
C06E1.6	−	415	420	0.000352	0.251	TGATAA		585
C05C8.6	−	412	417	0.000352	0.251	TGATAA		588
C05E4.12	+	412	417	0.000352	0.251	TGATAA		588
C06C3.5	−	412	417	0.000352	0.251	TGATAA		588
C05D11.7	−	407	412	0.000352	0.251	TGATAA		593
C08F1.6	+	407	412	0.000352	0.251	TGATAA		593
C06G4.5	+	403	408	0.000352	0.251	TGATAA		597
C07D8.6	−	402	407	0.000352	0.251	TGATAA		598
C06C3.4	+	401	406	0.000352	0.251	TGATAA		599
C05B5.6	+	400	405	0.000352	0.251	TGATAA		600
C07G1.3	−	400	405	0.000352	0.251	TGATAA		600
C04G6.5	+	395	400	0.000352	0.251	TGATAA		605
C06B8.t1	+	395	400	0.000352	0.251	TGATAA		605
C08C3.4	+	395	400	0.000352	0.251	TGATAA		605
C09B9.2	+	393	398	0.000352	0.251	TGATAA		607
C04C3.1	+	392	397	0.000352	0.251	TGATAA		608
C07G3.4	−	389	394	0.000352	0.251	TGATAA		611
C08F11.13	−	389	394	0.000352	0.251	TGATAA		611
C06B8.9	−	385	390	0.000352	0.251	TGATAA		615
C05C12.3	+	384	389	0.000352	0.251	TGATAA		616
C04G2.8	−	382	387	0.000352	0.251	TGATAA		618
C06B3.2	−	382	387	0.000352	0.251	TGATAA		618
C05C9.t2	−	379	384	0.000352	0.251	TGATAA		621
C05E4.4	−	379	384	0.000352	0.251	TGATAA		621
C08F11.7	+	377	382	0.000352	0.251	TGATAA		623
C06B8.t1	+	375	380	0.000352	0.251	TGATAA		625
C07D8.5	+	374	379	0.000352	0.251	TGATAA		626
C05E4.6	−	373	378	0.000352	0.251	TGATAA		627
C06A8.3	+	372	377	0.000352	0.251	TGATAA		628
C06A6.5	+	369	374	0.000352	0.251	TGATAA		631
C04H5.3	−	368	373	0.000352	0.251	TGATAA		632
C06H2.3	−	368	373	0.000352	0.251	TGATAA		632
C08E3.6	+	366	371	0.000352	0.251	TGATAA		634
C08C3.3	+	365	370	0.000352	0.251	TGATAA		635
C04E12.4	−	362	367	0.000352	0.251	TGATAA		638
C07A12.7	−	362	367	0.000352	0.251	TGATAA		638
C04G2.6	−	360	365	0.000352	0.251	TGATAA		640
C06B8.7	−	358	363	0.000352	0.251	TGATAA		642
C07B5.2	+	357	362	0.000352	0.251	TGATAA		643
C06A1.4	+	356	361	0.000352	0.251	TGATAA		644
C08H9.4	+	355	360	0.000352	0.251	TGATAA		645
C04H5.1	+	353	358	0.000352	0.251	TGATAA		647
C06B3.9	+	353	358	0.000352	0.251	TGATAA		647
C07E3.3	−	353	358	0.000352	0.251	TGATAA		647
C07A12.7	+	352	357	0.000352	0.251	TGATAA		648
C08F8.6	−	351	356	0.000352	0.251	TGATAA		649
C05D12.4	+	350	355	0.000352	0.251	TGATAA		650
C08H9.9	+	350	355	0.000352	0.251	TGATAA		650
C08E3.10	−	348	353	0.000352	0.251	TGATAA		652
C05C12.3	+	346	351	0.000352	0.251	TGATAA		654
C06B3.4	+	346	351	0.000352	0.251	TGATAA		654
C06E4.1	−	346	351	0.000352	0.251	TGATAA		654
C04C3.1	−	344	349	0.000352	0.251	TGATAA		656
C08E8.2	−	342	347	0.000352	0.251	TGATAA		658
C07H6.3	−	339	344	0.000352	0.251	TGATAA		661
C05D12.5	+	338	343	0.000352	0.251	TGATAA		662
C05C8.6	+	336	341	0.000352	0.251	TGATAA		664
C06G1.t2	−	335	340	0.000352	0.251	TGATAA		665
C07A12.7	+	335	340	0.000352	0.251	TGATAA		665
C08E3.11	+	334	339	0.000352	0.251	TGATAA		666
C06B8.2	+	333	338	0.000352	0.251	TGATAA		667
C09D8.1	−	333	338	0.000352	0.251	TGATAA		667
C04B4.2	−	332	337	0.000352	0.251	TGATAA		668
C09D4.6	+	331	336	0.000352	0.251	TGATAA		669
C08E3.6	+	330	335	0.000352	0.251	TGATAA		670
C04B4.1	+	329	334	0.000352	0.251	TGATAA		671
C08F8.3	+	329	334	0.000352	0.251	TGATAA		671
C04B4.3	+	325	330	0.000352	0.251	TGATAA		675
C04E12.11	−	325	330	0.000352	0.251	TGATAA		675
C05E4.6	−	324	329	0.000352	0.251	TGATAA		676
C07B5.4	−	324	329	0.000352	0.251	TGATAA		676
C06E1.11	+	321	326	0.000352	0.251	TGATAA		679
C08B11.2	−	321	326	0.000352	0.251	TGATAA		679
C04G2.3	+	320	325	0.000352	0.251	TGATAA		680
C08F11.5	−	320	325	0.000352	0.251	TGATAA		680
C08E8.4	−	319	324	0.000352	0.251	TGATAA		681
C04F5.9	+	317	322	0.000352	0.251	TGATAA		683
C05D10.3	+	313	318	0.000352	0.251	TGATAA		687
C05G5.1	+	312	317	0.000352	0.251	TGATAA		688
C05C10.3	−	311	316	0.000352	0.251	TGATAA		689
C07A4.2	+	311	316	0.000352	0.251	TGATAA		689
C06H2.4	+	310	315	0.000352	0.251	TGATAA		690
C06B3.11	+	309	314	0.000352	0.251	TGATAA		691
C05B5.2	−	308	313	0.000352	0.251	TGATAA		692
C05D11.3	+	308	313	0.000352	0.251	TGATAA		692
C08F1.10	+	308	313	0.000352	0.251	TGATAA		692
C05G5.3	+	305	310	0.000352	0.251	TGATAA		695
C08B11.8	−	305	310	0.000352	0.251	TGATAA		695
C04G2.9	+	302	307	0.000352	0.251	TGATAA		698
C07D8.5	+	302	307	0.000352	0.251	TGATAA		698
C09B8.5	−	301	306	0.000352	0.251	TGATAA		699
C04F2.3	−	300	305	0.000352	0.251	TGATAA		700
C06E7.3	−	300	305	0.000352	0.251	TGATAA		700
C06G3.4	+	299	304	0.000352	0.251	TGATAA		701
C05G6.t1	+	296	301	0.000352	0.251	TGATAA		704
C04E6.4	+	295	300	0.000352	0.251	TGATAA		705
C08E3.10	+	294	299	0.000352	0.251	TGATAA		706
C04F12.8	−	293	298	0.000352	0.251	TGATAA		707
C05D11.1	+	293	298	0.000352	0.251	TGATAA		707
C08F8.4	−	293	298	0.000352	0.251	TGATAA		707
C04A11.5	−	292	297	0.000352	0.251	TGATAA		708
C06H5.6	+	292	297	0.000352	0.251	TGATAA		708
C06B8.2	+	291	296	0.000352	0.251	TGATAA		709
C08F11.13	−	290	295	0.000352	0.251	TGATAA		710
C08C3.3	−	287	292	0.000352	0.251	TGATAA		713
C06A12.8	+	279	284	0.000352	0.251	TGATAA		721
C07G3.6	+	279	284	0.000352	0.251	TGATAA		721
C08B6.2	+	279	284	0.000352	0.251	TGATAA		721
C08F11.4	+	276	281	0.000352	0.251	TGATAA		724
C05C8.1	−	275	280	0.000352	0.251	TGATAA		725
C07E3.6	−	275	280	0.000352	0.251	TGATAA		725
C07E3.8	+	274	279	0.000352	0.251	TGATAA		726
C07G3.3	+	272	277	0.000352	0.251	TGATAA		728
C06B8.9	+	271	276	0.000352	0.251	TGATAA		729
C08F11.7	−	270	275	0.000352	0.251	TGATAA		730
C08D8.2	−	269	274	0.000352	0.251	TGATAA		731
C08G5.2	−	269	274	0.000352	0.251	TGATAA		731
C05D9.2	+	267	272	0.000352	0.251	TGATAA		733
C08B6.3	+	266	271	0.000352	0.251	TGATAA		734
C04B4.1	+	265	270	0.000352	0.251	TGATAA		735
C06E4.7	−	261	266	0.000352	0.251	TGATAA		739
C04G2.1	+	260	265	0.000352	0.251	TGATAA		740
C06G3.10	−	260	265	0.000352	0.251	TGATAA		740
C08F11.12	+	258	263	0.000352	0.251	TGATAA		742
C05G6.t1	+	255	260	0.000352	0.251	TGATAA		745
C04G6.3	−	254	259	0.000352	0.251	TGATAA		746
C05G5.5	+	253	258	0.000352	0.251	TGATAA		747
C06C6.2	+	252	257	0.000352	0.251	TGATAA		748
C06E7.3	+	252	257	0.000352	0.251	TGATAA		748
C07H6.7	+	251	256	0.000352	0.251	TGATAA		749
C09B9.7	+	249	254	0.000352	0.251	TGATAA		751
C05C9.t1	+	248	253	0.000352	0.251	TGATAA		752
C07G3.9	−	248	253	0.000352	0.251	TGATAA		752
C04E7.t1	+	246	251	0.000352	0.251	TGATAA		754
C06C6.2	−	244	249	0.000352	0.251	TGATAA		756
C04G2.3	+	242	247	0.000352	0.251	TGATAA		758
C05C8.7	+	239	244	0.000352	0.251	TGATAA		761
C08E8.5	+	238	243	0.000352	0.251	TGATAA		762
C04E6.7	−	237	242	0.000352	0.251	TGATAA		763
C06A5.2	+	236	241	0.000352	0.251	TGATAA		764
C08B6.5	−	232	237	0.000352	0.251	TGATAA		768
C08F8.4	−	229	234	0.000352	0.251	TGATAA		771
C07A12.3	+	228	233	0.000352	0.251	TGATAA		772
C06E2.2	+	227	232	0.000352	0.251	TGATAA		773
C03H5.6	−	225	230	0.000352	0.251	TGATAA		775
C06E8.3	−	224	229	0.000352	0.251	TGATAA		776
C04B4.3	−	223	228	0.000352	0.251	TGATAA		777
C06A8.3	+	221	226	0.000352	0.251	TGATAA		779
C08B11.1	−	219	224	0.000352	0.251	TGATAA		781
C08C3.3	+	217	222	0.000352	0.251	TGATAA		783
C08H9.5	+	216	221	0.000352	0.251	TGATAA		784
C07A9.1	+	214	219	0.000352	0.251	TGATAA		786
C08A9.1	+	214	219	0.000352	0.251	TGATAA		786
C04F5.9	−	212	217	0.000352	0.251	TGATAA		788
C05B5.5	−	210	215	0.000352	0.251	TGATAA		790
C05C12.4	+	210	215	0.000352	0.251	TGATAA		790
C07A9.11	+	208	213	0.000352	0.251	TGATAA		792
C06B3.10	−	207	212	0.000352	0.251	TGATAA		793
C04E6.11	+	206	211	0.000352	0.251	TGATAA		794
C08E3.7	−	204	209	0.000352	0.251	TGATAA		796
C06C3.7	+	203	208	0.000352	0.251	TGATAA		797
C04E6.6	−	202	207	0.000352	0.251	TGATAA		798
C08C3.3	+	202	207	0.000352	0.251	TGATAA		798
C04A2.3	−	201	206	0.000352	0.251	TGATAA		799
C05D10.3	+	201	206	0.000352	0.251	TGATAA		799
C06E2.8	−	201	206	0.000352	0.251	TGATAA		799
C09C7.1	+	201	206	0.000352	0.251	TGATAA		799
C05C9.t2	+	196	201	0.000352	0.251	TGATAA		804
C06E1.7	+	196	201	0.000352	0.251	TGATAA		804
C06E8.5	+	196	201	0.000352	0.251	TGATAA		804
C07A9.8	+	196	201	0.000352	0.251	TGATAA		804
C09D4.4	−	193	198	0.000352	0.251	TGATAA		807
C07A12.5	−	192	197	0.000352	0.251	TGATAA		808
C08F1.10	−	192	197	0.000352	0.251	TGATAA		808
C04H5.8	+	189	194	0.000352	0.251	TGATAA		811
C06C6.4	+	188	193	0.000352	0.251	TGATAA		812
C09B9.3	+	188	193	0.000352	0.251	TGATAA		812
C04F6.3	−	187	192	0.000352	0.251	TGATAA		813
C04F5.3	−	186	191	0.000352	0.251	TGATAA		814
C05E7.2	+	186	191	0.000352	0.251	TGATAA		814
C06E8.3	+	186	191	0.000352	0.251	TGATAA		814
C06G8.2	−	186	191	0.000352	0.251	TGATAA		814
C06G1.t2	−	184	189	0.000352	0.251	TGATAA		816
C05B10.1	+	183	188	0.000352	0.251	TGATAA		817
C05C12.4	+	182	187	0.000352	0.251	TGATAA		818
C04E6.12	+	179	184	0.000352	0.251	TGATAA		821
C07A9.5	−	178	183	0.000352	0.251	TGATAA		822
C05E7.t3	+	175	180	0.000352	0.251	TGATAA		825
C05B10.1	−	173	178	0.000352	0.251	TGATAA		827
C07E3.5	−	173	178	0.000352	0.251	TGATAA		827
C08E3.13	+	173	178	0.000352	0.251	TGATAA		827
C06A6.6	−	169	174	0.000352	0.251	TGATAA		831
C06B8.6	+	165	170	0.000352	0.251	TGATAA		835
C05B5.2	−	161	166	0.000352	0.251	TGATAA		839
C06E1.3	+	161	166	0.000352	0.251	TGATAA		839
C06G8.1	+	161	166	0.000352	0.251	TGATAA		839
C05B10.1	−	160	165	0.000352	0.251	TGATAA		840
C06B8.4	−	159	164	0.000352	0.251	TGATAA		841
C04B4.1	+	158	163	0.000352	0.251	TGATAA		842
C08E3.10	+	158	163	0.000352	0.251	TGATAA		842
C05E4.5	−	156	161	0.000352	0.251	TGATAA		844
C08H9.14	−	154	159	0.000352	0.251	TGATAA		846
C08E3.2	−	150	155	0.000352	0.251	TGATAA		850
C06E2.1	−	149	154	0.000352	0.251	TGATAA		851
C09E7.1	−	149	154	0.000352	0.251	TGATAA		851
C05E11.2	+	148	153	0.000352	0.251	TGATAA		852
C04E12.4	−	147	152	0.000352	0.251	TGATAA		853
C04F5.4	−	145	150	0.000352	0.251	TGATAA		855
C06B8.t2	−	144	149	0.000352	0.251	TGATAA		856
C06E7.7	−	144	149	0.000352	0.251	TGATAA		856
C04G6.2	+	143	148	0.000352	0.251	TGATAA		857
C07G1.2	−	139	144	0.000352	0.251	TGATAA		861
C04F2.2	−	137	142	0.000352	0.251	TGATAA		863
C06E7.2	−	137	142	0.000352	0.251	TGATAA		863
C07A9.9	−	137	142	0.000352	0.251	TGATAA		863
C06A6.4	−	136	141	0.000352	0.251	TGATAA		864
C08F8.7	−	134	139	0.000352	0.251	TGATAA		866
C06E1.3	+	133	138	0.000352	0.251	TGATAA		867
C05D9.9	+	130	135	0.000352	0.251	TGATAA		870
C05E11.8	+	129	134	0.000352	0.251	TGATAA		871
C07B5.4	+	128	133	0.000352	0.251	TGATAA		872
C06A12.4	+	127	132	0.000352	0.251	TGATAA		873
C06G8.3	+	127	132	0.000352	0.251	TGATAA		873
C07G3.4	−	126	131	0.000352	0.251	TGATAA		874
C05D12.2	+	124	129	0.000352	0.251	TGATAA		876
C05G5.4	−	123	128	0.000352	0.251	TGATAA		877
C07H6.6	+	121	126	0.000352	0.251	TGATAA		879
C06C6.5	+	120	125	0.000352	0.251	TGATAA		880
C06G8.3	−	115	120	0.000352	0.251	TGATAA		885
C04F2.5	−	114	119	0.000352	0.251	TGATAA		886
C08B11.5	−	114	119	0.000352	0.251	TGATAA		886
C05E11.7	−	112	117	0.000352	0.251	TGATAA		888
C09D8.1	+	110	115	0.000352	0.251	TGATAA		890
C05E11.8	+	108	113	0.000352	0.251	TGATAA		892
C08E3.12	−	107	112	0.000352	0.251	TGATAA		893
C08F8.1	+	107	112	0.000352	0.251	TGATAA		893
C05E7.1	−	104	109	0.000352	0.251	TGATAA		896
C05C8.9	−	102	107	0.000352	0.251	TGATAA		898
C06G1.t3	−	102	107	0.000352	0.251	TGATAA		898
C05E4.5	+	101	106	0.000352	0.251	TGATAA		899
C06C6.8	−	101	106	0.000352	0.251	TGATAA		899
C08B6.10	+	101	106	0.000352	0.251	TGATAA		899
C08F11.9	−	101	106	0.000352	0.251	TGATAA		899
C06A1.5	+	99	104	0.000352	0.251	TGATAA		901
C08F8.5	−	97	102	0.000352	0.251	TGATAA		903
C06A5.10	+	96	101	0.000352	0.251	TGATAA		904
C04E12.6	+	93	98	0.000352	0.251	TGATAA		907
C08A9.6	+	93	98	0.000352	0.251	TGATAA		907
C04C3.5	−	92	97	0.000352	0.251	TGATAA		908
C04F5.9	+	92	97	0.000352	0.251	TGATAA		908
C06H5.2	+	92	97	0.000352	0.251	TGATAA		908
C08B11.1	+	92	97	0.000352	0.251	TGATAA		908
C07D10.1	+	91	96	0.000352	0.251	TGATAA		909
C06A1.5	+	90	95	0.000352	0.251	TGATAA		910
C06B3.2	+	90	95	0.000352	0.251	TGATAA		910
C07G1.6	+	90	95	0.000352	0.251	TGATAA		910
C09D1.2	+	87	92	0.000352	0.251	TGATAA		913
C09B9.2	−	85	90	0.000352	0.251	TGATAA		915
C08E8.t2	+	84	89	0.000352	0.251	TGATAA		916
C07H4.1	+	83	88	0.000352	0.251	TGATAA		917
C09D4.2	−	82	87	0.000352	0.251	TGATAA		918
C06A6.3	+	79	84	0.000352	0.251	TGATAA		921
C06E2.2	−	77	82	0.000352	0.251	TGATAA		923
C04F5.5	+	76	81	0.000352	0.251	TGATAA		924
C05E7.2	−	75	80	0.000352	0.251	TGATAA		925
C06G3.2	+	72	77	0.000352	0.251	TGATAA		928
C05D11.8	−	68	73	0.000352	0.251	TGATAA		932
C08C3.4	+	68	73	0.000352	0.251	TGATAA		932
C05E7.t3	−	64	69	0.000352	0.251	TGATAA		936
C06B3.3	+	64	69	0.000352	0.251	TGATAA		936
C04B4.1	+	62	67	0.000352	0.251	TGATAA		938
C05D11.12	+	62	67	0.000352	0.251	TGATAA		938
C05C8.9	+	56	61	0.000352	0.251	TGATAA		944
C08B6.4	−	54	59	0.000352	0.251	TGATAA		946
C08H9.4	+	54	59	0.000352	0.251	TGATAA		946
C08H9.9	+	49	54	0.000352	0.251	TGATAA		951
C09B7.4	+	48	53	0.000352	0.251	TGATAA		952
C06C3.1	−	46	51	0.000352	0.251	TGATAA		954
C06A5.4	−	45	50	0.000352	0.251	TGATAA		955
C09B9.6	+	44	49	0.000352	0.251	TGATAA		956
C06C6.9	−	43	48	0.000352	0.251	TGATAA		957
C04A11.3	−	42	47	0.000352	0.251	TGATAA		958
C06A6.7	+	38	43	0.000352	0.251	TGATAA		962
C08C3.1	+	38	43	0.000352	0.251	TGATAA		962
C08F11.12	−	33	38	0.000352	0.251	TGATAA		967
C07A9.4	+	28	33	0.000352	0.251	TGATAA		972
C04F2.t1	+	27	32	0.000352	0.251	TGATAA		973
C08B11.1	−	24	29	0.000352	0.251	TGATAA		976
C06C6.2	−	22	27	0.000352	0.251	TGATAA		978
C08H9.2	−	22	27	0.000352	0.251	TGATAA		978
C05B5.5	+	21	26	0.000352	0.251	TGATAA		979
C05C9.t2	+	19	24	0.000352	0.251	TGATAA		981
C06B3.2	−	19	24	0.000352	0.251	TGATAA		981
C06E4.3	+	16	21	0.000352	0.251	TGATAA		984
C06C6.2	+	14	19	0.000352	0.251	TGATAA		986
C06A8.7	+	12	17	0.000352	0.251	TGATAA		988
C06E2.8	+	12	17	0.000352	0.251	TGATAA		988
C06E7.7	+	12	17	0.000352	0.251	TGATAA		988
C08E3.11	−	12	17	0.000352	0.251	TGATAA		988
C04H5.7	+	10	15	0.000352	0.251	TGATAA		990
C05C8.4	+	10	15	0.000352	0.251	TGATAA		990
C09E7.2	−	7	12	0.000352	0.251	TGATAA		993
C04G6.4	−	6	11	0.000352	0.251	TGATAA		994
C05D10.1	+	3	8	0.000352	0.251	TGATAA		997
C04F2.1	+	1	6	0.000352	0.251	TGATAA		999
C05D11.8	+	1	6	0.000352	0.251	TGATAA		999

## Sheet: elt2regulatedMAST
Sequence Name	Strand	Start	End	p-value	q-value	Matched Sequence		Distance from transcription start site (bp)
C26B9.5	−	991	996	0.000352	0.256	TGATAA		9
R02D3.8	−	991	996	0.000352	0.256	TGATAA		9
T24B8.5	−	990	995	0.000352	0.256	TGATAA		10
K08D8.5	+	988	993	0.000352	0.256	TGATAA		12
C25B8.3	+	987	992	0.000352	0.256	TGATAA		13
C52E4.1	+	986	991	0.000352	0.256	TGATAA		14
Y54G2A.6	+	985	990	0.000352	0.256	TGATAA		15
F54E12.1	−	984	989	0.000352	0.256	TGATAA		16
K09F5.3	+	983	988	0.000352	0.256	TGATAA		17
Y48G10A.1	−	982	987	0.000352	0.256	TGATAA		18
C01H6.4	+	977	982	0.000352	0.256	TGATAA		23
C07B5.5	+	971	976	0.000352	0.256	TGATAA		29
F32D8.9	−	969	974	0.000352	0.256	TGATAA		31
F13D12.6	+	965	970	0.000352	0.256	TGATAA		35
F26A3.2	+	965	970	0.000352	0.256	TGATAA		35
B0303.14	−	964	969	0.000352	0.256	TGATAA		36
C17G1.3	−	961	966	0.000352	0.256	TGATAA		39
C07B5.5	+	959	964	0.000352	0.256	TGATAA		41
D2096.3	−	958	963	0.000352	0.256	TGATAA		42
T24B8.5	+	958	963	0.000352	0.256	TGATAA		42
C25B8.3	+	955	960	0.000352	0.256	TGATAA		45
Y119D3B.13	−	952	957	0.000352	0.256	TGATAA		48
F02E9.7	+	951	956	0.000352	0.256	TGATAA		49
Y57G11B.5	−	950	955	0.000352	0.256	TGATAA		50
F13D12.6	+	949	954	0.000352	0.256	TGATAA		51
K10C9.3	+	949	954	0.000352	0.256	TGATAA		51
Y22F5A.4	−	949	954	0.000352	0.256	TGATAA		51
ZK896.7	−	949	954	0.000352	0.256	TGATAA		51
C14C6.2	+	948	953	0.000352	0.256	TGATAA		52
Y106G6H.6	+	948	953	0.000352	0.256	TGATAA		52
Y57G11C.33	+	948	953	0.000352	0.256	TGATAA		52
ZK6.7	+	948	953	0.000352	0.256	TGATAA		52
C07B5.5	+	946	951	0.000352	0.256	TGATAA		54
T07C4.4	−	944	949	0.000352	0.256	TGATAA		56
ZK287.5	−	943	948	0.000352	0.256	TGATAA		57
F56A11.5	−	941	946	0.000352	0.256	TGATAA		59
K08D8.5	−	941	946	0.000352	0.256	TGATAA		59
Y4C6B.6	−	939	944	0.000352	0.256	TGATAA		61
W02B12.1	+	937	942	0.000352	0.256	TGATAA		63
ZK6.7	+	937	942	0.000352	0.256	TGATAA		63
F56A11.5	−	932	937	0.000352	0.256	TGATAA		68
T08A9.7	−	932	937	0.000352	0.256	TGATAA		68
C02B10.4	−	924	929	0.000352	0.256	TGATAA		76
K07D4.3	−	924	929	0.000352	0.256	TGATAA		76
R01H2.4	−	924	929	0.000352	0.256	TGATAA		76
D2096.3	+	921	926	0.000352	0.256	TGATAA		79
ZK1320.2	+	921	926	0.000352	0.256	TGATAA		79
W02B12.1	+	919	924	0.000352	0.256	TGATAA		81
R09H10.5	+	915	920	0.000352	0.256	TGATAA		85
Y39B6A.1	−	907	912	0.000352	0.256	TGATAA		93
T05H10.4	−	903	908	0.000352	0.256	TGATAA		97
T08A9.9	−	902	907	0.000352	0.256	TGATAA		98
Y43C5A.5	+	902	907	0.000352	0.256	TGATAA		98
Y54F10AM.8	+	901	906	0.000352	0.256	TGATAA		99
K03H6.2	−	900	905	0.000352	0.256	TGATAA		100
K09F5.3	+	899	904	0.000352	0.256	TGATAA		101
F35C8.5	+	898	903	0.000352	0.256	TGATAA		102
Y49E10.16	+	896	901	0.000352	0.256	TGATAA		104
C52E4.1	+	890	895	0.000352	0.256	TGATAA		110
R11H6.1	−	887	892	0.000352	0.256	TGATAA		113
C26B9.5	+	883	888	0.000352	0.256	TGATAA		117
Y54F10AM.8	−	881	886	0.000352	0.256	TGATAA		119
F13D12.6	−	880	885	0.000352	0.256	TGATAA		120
F35C8.5	−	879	884	0.000352	0.256	TGATAA		121
C17G1.3	+	877	882	0.000352	0.256	TGATAA		123
T08A9.7	+	876	881	0.000352	0.256	TGATAA		124
F59D8.2	+	873	878	0.000352	0.256	TGATAA		127
F13D12.6	−	872	877	0.000352	0.256	TGATAA		128
K03H6.2	+	860	865	0.000352	0.256	TGATAA		140
ZK1320.2	−	859	864	0.000352	0.256	TGATAA		141
C15F1.6	−	858	863	0.000352	0.256	TGATAA		142
R07H5.1	−	855	860	0.000352	0.256	TGATAA		145
F52E1.5	−	853	858	0.000352	0.256	TGATAA		147
ZK896.7	+	852	857	0.000352	0.256	TGATAA		148
Y49E10.16	+	851	856	0.000352	0.256	TGATAA		149
Y32H12A.4	+	850	855	0.000352	0.256	TGATAA		150
Y54F10AM.8	+	850	855	0.000352	0.256	TGATAA		150
C14C6.2	−	847	852	0.000352	0.256	TGATAA		153
T07C4.4	−	846	851	0.000352	0.256	TGATAA		154
R07H5.1	+	845	850	0.000352	0.256	TGATAA		155
F59D8.2	+	835	840	0.000352	0.256	TGATAA		165
C06A1.5	+	834	839	0.000352	0.256	TGATAA		166
Y22F5A.4	−	834	839	0.000352	0.256	TGATAA		166
W06B3.1	+	833	838	0.000352	0.256	TGATAA		167
F23B2.12	−	831	836	0.000352	0.256	TGATAA		169
F40H6.4	+	829	834	0.000352	0.256	TGATAA		171
Y4C6B.6	−	827	832	0.000352	0.256	TGATAA		173
T08A9.7	−	823	828	0.000352	0.256	TGATAA		177
B0303.14	+	821	826	0.000352	0.256	TGATAA		179
T08A9.9	−	817	822	0.000352	0.256	TGATAA		183
R11H6.1	−	816	821	0.000352	0.256	TGATAA		184
F35H8.4	−	815	820	0.000352	0.256	TGATAA		185
R01H2.4	−	810	815	0.000352	0.256	TGATAA		190
ZC64.2	+	805	810	0.000352	0.256	TGATAA		195
C34D4.4	+	800	805	0.000352	0.256	TGATAA		200
Y62E10A.17	+	798	803	0.000352	0.256	TGATAA		202
Y47D7A.1	+	797	802	0.000352	0.256	TGATAA		203
R12H7.2	−	791	796	0.000352	0.256	TGATAA		209
Y43F4B.6	+	790	795	0.000352	0.256	TGATAA		210
C15H11.4	+	789	794	0.000352	0.256	TGATAA		211
K09F5.3	−	782	787	0.000352	0.256	TGATAA		218
T24B8.5	−	772	777	0.000352	0.256	TGATAA		228
ZK896.7	+	766	771	0.000352	0.256	TGATAA		234
D1007.10	−	765	770	0.000352	0.256	TGATAA		235
T24B8.5	−	764	769	0.000352	0.256	TGATAA		236
T21H3.1	+	761	766	0.000352	0.256	TGATAA		239
F52E1.5	−	757	762	0.000352	0.256	TGATAA		243
T08A9.9	−	752	757	0.000352	0.256	TGATAA		248
Y38F2AR.1	+	751	756	0.000352	0.256	TGATAA		249
ZC64.2	+	749	754	0.000352	0.256	TGATAA		251
Y51H4A.24	+	740	745	0.000352	0.256	TGATAA		260
Y45F10A.2	−	734	739	0.000352	0.256	TGATAA		266
F15B10.3	−	712	717	0.000352	0.256	TGATAA		288
Y43F4B.6	−	712	717	0.000352	0.256	TGATAA		288
ZK1320.2	−	711	716	0.000352	0.256	TGATAA		289
F55C5.4	+	702	707	0.000352	0.256	TGATAA		298
B0284.3	−	689	694	0.000352	0.256	TGATAA		311
C15F1.6	+	688	693	0.000352	0.256	TGATAA		312
Y22F5A.4	−	685	690	0.000352	0.256	TGATAA		315
F57F5.1	+	684	689	0.000352	0.256	TGATAA		316
C34C12.8	+	682	687	0.000352	0.256	TGATAA		318
F13D12.6	−	682	687	0.000352	0.256	TGATAA		318
K09B11.5	+	682	687	0.000352	0.256	TGATAA		318
T13B5.3	−	681	686	0.000352	0.256	TGATAA		319
T21H3.1	+	680	685	0.000352	0.256	TGATAA		320
C01F6.5	+	676	681	0.000352	0.256	TGATAA		324
F54D5.4	−	673	678	0.000352	0.256	TGATAA		327
ZK632.10	−	668	673	0.000352	0.256	TGATAA		332
C52E4.1	−	667	672	0.000352	0.256	TGATAA		333
F54E12.1	−	666	671	0.000352	0.256	TGATAA		334
F57C9.1	+	666	671	0.000352	0.256	TGATAA		334
C35E7.1	−	649	654	0.000352	0.256	TGATAA		351
F08C6.6	+	633	638	0.000352	0.256	TGATAA		367
Y43C5A.5	−	629	634	0.000352	0.256	TGATAA		371
R09H10.5	−	622	627	0.000352	0.256	TGATAA		378
R13F6.1	−	604	609	0.000352	0.256	TGATAA		396
Y87G2A.9	−	597	602	0.000352	0.256	TGATAA		403
K08D8.5	−	593	598	0.000352	0.256	TGATAA		407
R09H10.5	+	585	590	0.000352	0.256	TGATAA		415
Y54F10AM.8	−	578	583	0.000352	0.256	TGATAA		422
Y65B4BR.8	−	578	583	0.000352	0.256	TGATAA		422
Y39G8B.2	−	566	571	0.000352	0.256	TGATAA		434
C31C9.2	+	562	567	0.000352	0.256	TGATAA		438
F35C8.5	+	557	562	0.000352	0.256	TGATAA		443
F42A10.6	+	554	559	0.000352	0.256	TGATAA		446
ZK6.7	+	550	555	0.000352	0.256	TGATAA		450
ZK896.7	+	549	554	0.000352	0.256	TGATAA		451
F59D8.2	−	545	550	0.000352	0.256	TGATAA		455
C06E1.1	+	537	542	0.000352	0.256	TGATAA		463
C01F6.5	+	535	540	0.000352	0.256	TGATAA		465
F35C8.5	−	530	535	0.000352	0.256	TGATAA		470
ZK896.7	+	530	535	0.000352	0.256	TGATAA		470
T13F2.8	+	526	531	0.000352	0.256	TGATAA		474
D1054.13	+	522	527	0.000352	0.256	TGATAA		478
F32H5.1	+	522	527	0.000352	0.256	TGATAA		478
B0284.3	+	514	519	0.000352	0.256	TGATAA		486
ZK858.3	+	508	513	0.000352	0.256	TGATAA		492
Y57G11B.5	−	489	494	0.000352	0.256	TGATAA		511
Y62E10A.17	+	486	491	0.000352	0.256	TGATAA		514
Y49E10.16	+	469	474	0.000352	0.256	TGATAA		531
Y65B4BR.8	+	469	474	0.000352	0.256	TGATAA		531
C06A1.5	−	468	473	0.000352	0.256	TGATAA		532
M03D4.1	+	463	468	0.000352	0.256	TGATAA		537
R11H6.1	+	458	463	0.000352	0.256	TGATAA		542
C07B5.5	+	451	456	0.000352	0.256	TGATAA		549
R07H5.1	−	433	438	0.000352	0.256	TGATAA		567
Y65B4BR.8	+	430	435	0.000352	0.256	TGATAA		570
C28H8.1	+	414	419	0.000352	0.256	TGATAA		586
F57F5.1	+	408	413	0.000352	0.256	TGATAA		592
F26H11.5	−	405	410	0.000352	0.256	TGATAA		595
F09D1.1	+	392	397	0.000352	0.256	TGATAA		608
K09F5.3	+	383	388	0.000352	0.256	TGATAA		617
R13F6.1	+	377	382	0.000352	0.256	TGATAA		623
ZK973.3	+	376	381	0.000352	0.256	TGATAA		624
F57F5.1	+	374	379	0.000352	0.256	TGATAA		626
C50F4.6	+	367	372	0.000352	0.256	TGATAA		633
F57F5.1	+	362	367	0.000352	0.256	TGATAA		638
K07B1.4	−	362	367	0.000352	0.256	TGATAA		638
D1054.13	+	357	362	0.000352	0.256	TGATAA		643
F57C9.1	−	357	362	0.000352	0.256	TGATAA		643
Y38F2AR.1	−	357	362	0.000352	0.256	TGATAA		643
F28D1.2	+	356	361	0.000352	0.256	TGATAA		644
ZK973.3	−	356	361	0.000352	0.256	TGATAA		644
B0272.1	+	338	343	0.000352	0.256	TGATAA		662
C25B8.3	+	329	334	0.000352	0.256	TGATAA		671
Y65B4BR.8	−	329	334	0.000352	0.256	TGATAA		671
F42G9.1	−	322	327	0.000352	0.256	TGATAA		678
R57.1	+	319	324	0.000352	0.256	TGATAA		681
F42G9.1	−	313	318	0.000352	0.256	TGATAA		687
W02B12.1	−	311	316	0.000352	0.256	TGATAA		689
Y62E10A.17	−	311	316	0.000352	0.256	TGATAA		689
F13D12.6	+	297	302	0.000352	0.256	TGATAA		703
R12B2.4	+	274	279	0.000352	0.256	TGATAA		726
K02E7.9	−	272	277	0.000352	0.256	TGATAA		728
F23B2.12	+	269	274	0.000352	0.256	TGATAA		731
Y51H1A.4	−	266	271	0.000352	0.256	TGATAA		734
R52.10	−	261	266	0.000352	0.256	TGATAA		739
R07E5.3	+	257	262	0.000352	0.256	TGATAA		743
T13B5.3	−	244	249	0.000352	0.256	TGATAA		756
F35C8.5	−	235	240	0.000352	0.256	TGATAA		765
Y48G1A.3	−	233	238	0.000352	0.256	TGATAA		767
F23B2.12	−	225	230	0.000352	0.256	TGATAA		775
Y54G2A.6	−	223	228	0.000352	0.256	TGATAA		777
F59D8.2	−	217	222	0.000352	0.256	TGATAA		783
C25B8.3	−	216	221	0.000352	0.256	TGATAA		784
ZK177.6	+	201	206	0.000352	0.256	TGATAA		799
T13B5.3	+	198	203	0.000352	0.256	TGATAA		802
Y62E10A.14	+	196	201	0.000352	0.256	TGATAA		804
C04F6.3	−	187	192	0.000352	0.256	TGATAA		813
F59B1.2	−	185	190	0.000352	0.256	TGATAA		815
R01H2.4	+	185	190	0.000352	0.256	TGATAA		815
F35C8.5	+	172	177	0.000352	0.256	TGATAA		828
F22F4.2	−	171	176	0.000352	0.256	TGATAA		829
R11H6.1	+	165	170	0.000352	0.256	TGATAA		835
T13B5.3	+	165	170	0.000352	0.256	TGATAA		835
R12H7.2	+	164	169	0.000352	0.256	TGATAA		836
F23B2.12	+	161	166	0.000352	0.256	TGATAA		839
K08D8.5	−	159	164	0.000352	0.256	TGATAA		841
C29F7.5	+	155	160	0.000352	0.256	TGATAA		845
F13D12.6	+	154	159	0.000352	0.256	TGATAA		846
T02G5.7	+	150	155	0.000352	0.256	TGATAA		850
K07B1.4	−	147	152	0.000352	0.256	TGATAA		853
R02C2.2	+	144	149	0.000352	0.256	TGATAA		856
F22F4.2	+	140	145	0.000352	0.256	TGATAA		860
F23B2.12	−	135	140	0.000352	0.256	TGATAA		865
F33H2.3	−	134	139	0.000352	0.256	TGATAA		866
ZC262.2	−	122	127	0.000352	0.256	TGATAA		878
B0035.1	−	119	124	0.000352	0.256	TGATAA		881
T07C4.4	−	111	116	0.000352	0.256	TGATAA		889
F33H2.3	−	100	105	0.000352	0.256	TGATAA		900
C06A1.5	+	99	104	0.000352	0.256	TGATAA		901
F32D1.6	+	96	101	0.000352	0.256	TGATAA		904
F35C11.5	+	92	97	0.000352	0.256	TGATAA		908
C06A1.5	+	90	95	0.000352	0.256	TGATAA		910
F32D8.9	−	89	94	0.000352	0.256	TGATAA		911
F28D1.2	+	85	90	0.000352	0.256	TGATAA		915
ZC64.2	+	82	87	0.000352	0.256	TGATAA		918
K07B1.4	+	77	82	0.000352	0.256	TGATAA		923
C18E3.2	+	76	81	0.000352	0.256	TGATAA		924
Y46B2A.1	+	67	72	0.000352	0.256	TGATAA		933
ZK177.6	+	61	66	0.000352	0.256	TGATAA		939
C17G1.3	−	47	52	0.000352	0.256	TGATAA		953
Y43F4B.6	+	37	42	0.000352	0.256	TGATAA		963
R05H5.3	−	33	38	0.000352	0.256	TGATAA		967
F42A10.6	+	25	30	0.000352	0.256	TGATAA		975
R05H5.3	−	22	27	0.000352	0.256	TGATAA		978
K09F5.3	+	21	26	0.000352	0.256	TGATAA		979
F59D8.2	+	13	18	0.000352	0.256	TGATAA		987
C01G6.3	−	12	17	0.000352	0.256	TGATAA		988
F57C9.1	+	9	14	0.000352	0.256	TGATAA		991
Y32H12A.4	−	5	10	0.000352	0.256	TGATAA		995
F56A11.5	−	4	9	0.000352	0.256	TGATAA		996

## Sheet: elt2inducedMAST
Sequence Name	Strand	Start	End	p-value	q-value	Matched Sequence		Distance from transcription start site (bp)
C09F12.1	−	991	996	0.000352	0.227	TGATAA		9
W04C9.1	−	991	996	0.000352	0.227	TGATAA		9
T28H10.3	+	989	994	0.000352	0.227	TGATAA		11
R06B10.3	−	987	992	0.000352	0.227	TGATAA		13
F55G11.5	+	983	988	0.000352	0.227	TGATAA		17
F56F10.1	+	982	987	0.000352	0.227	TGATAA		18
R07E3.1	+	979	984	0.000352	0.227	TGATAA		21
T25C12.3	+	977	982	0.000352	0.227	TGATAA		23
F01D5.8	+	973	978	0.000352	0.227	TGATAA		27
K11D2.2	+	971	976	0.000352	0.227	TGATAA		29
T28H10.3	−	965	970	0.000352	0.227	TGATAA		35
F27C8.4	+	961	966	0.000352	0.227	TGATAA		39
T01D3.6	+	961	966	0.000352	0.227	TGATAA		39
ZK896.5	−	961	966	0.000352	0.227	TGATAA		39
M04G12.2	−	960	965	0.000352	0.227	TGATAA		40
H34I24.2	−	959	964	0.000352	0.227	TGATAA		41
T02C5.1	−	958	963	0.000352	0.227	TGATAA		42
C32H11.12	−	954	959	0.000352	0.227	TGATAA		46
W04C9.1	−	954	959	0.000352	0.227	TGATAA		46
ZK892.2	−	953	958	0.000352	0.227	TGATAA		47
C32H11.4	−	948	953	0.000352	0.227	TGATAA		52
F09B9.1	−	931	936	0.000352	0.227	TGATAA		69
Y46C8AL.2	−	931	936	0.000352	0.227	TGATAA		69
F35E12.6	+	930	935	0.000352	0.227	TGATAA		70
ZC443.5	−	930	935	0.000352	0.227	TGATAA		70
C42D4.1	+	928	933	0.000352	0.227	TGATAA		72
R07B1.10	+	928	933	0.000352	0.227	TGATAA		72
K11D2.2	+	927	932	0.000352	0.227	TGATAA		73
ZK892.2	−	924	929	0.000352	0.227	TGATAA		76
C18G1.2	−	922	927	0.000352	0.227	TGATAA		78
ZK6.10	−	922	927	0.000352	0.227	TGATAA		78
T25C12.3	−	921	926	0.000352	0.227	TGATAA		79
F01D5.8	+	918	923	0.000352	0.227	TGATAA		82
F09B9.1	−	912	917	0.000352	0.227	TGATAA		88
C01B10.6	+	910	915	0.000352	0.227	TGATAA		90
F01D5.8	+	906	911	0.000352	0.227	TGATAA		94
R06B10.3	−	904	909	0.000352	0.227	TGATAA		96
Y34B4A.6	+	903	908	0.000352	0.227	TGATAA		97
M02F4.7	−	902	907	0.000352	0.227	TGATAA		98
ZK6.10	−	902	907	0.000352	0.227	TGATAA		98
F35E12.6	+	899	904	0.000352	0.227	TGATAA		101
ZK896.5	+	897	902	0.000352	0.227	TGATAA		103
ZK6.11	−	895	900	0.000352	0.227	TGATAA		105
W02A2.1	−	885	890	0.000352	0.227	TGATAA		115
C01B10.6	−	883	888	0.000352	0.227	TGATAA		117
Y60A3A.18	−	883	888	0.000352	0.227	TGATAA		117
C32H11.4	−	882	887	0.000352	0.227	TGATAA		118
C28C12.5	+	881	886	0.000352	0.227	TGATAA		119
T01D3.6	+	873	878	0.000352	0.227	TGATAA		127
C23H3.3	−	872	877	0.000352	0.227	TGATAA		128
C28C12.5	+	871	876	0.000352	0.227	TGATAA		129
C08E8.4	+	868	873	0.000352	0.227	TGATAA		132
F31F7.1	+	866	871	0.000352	0.227	TGATAA		134
Y47H9C.1	−	862	867	0.000352	0.227	TGATAA		138
C09F12.1	+	859	864	0.000352	0.227	TGATAA		141
M02F4.7	+	857	862	0.000352	0.227	TGATAA		143
F35C5.6	−	854	859	0.000352	0.227	TGATAA		146
C08E8.4	−	853	858	0.000352	0.227	TGATAA		147
F35E12.7	+	852	857	0.000352	0.227	TGATAA		148
Y22F5A.5	−	849	854	0.000352	0.227	TGATAA		151
B0554.6	−	847	852	0.000352	0.227	TGATAA		153
ZK6.10	−	846	851	0.000352	0.227	TGATAA		154
F35C5.6	+	844	849	0.000352	0.227	TGATAA		156
Y39G10AR.6	−	843	848	0.000352	0.227	TGATAA		157
Y22F5A.5	−	842	847	0.000352	0.227	TGATAA		158
Y43C5A.2	−	838	843	0.000352	0.227	TGATAA		162
C29F7.2	−	835	840	0.000352	0.227	TGATAA		165
C28C12.5	+	832	837	0.000352	0.227	TGATAA		168
F35E12.7	+	826	831	0.000352	0.227	TGATAA		174
Y18D10A.23	+	825	830	0.000352	0.227	TGATAA		175
T01D3.6	+	822	827	0.000352	0.227	TGATAA		178
M163.3	−	817	822	0.000352	0.227	TGATAA		183
C49C8.5	−	814	819	0.000352	0.227	TGATAA		186
Y73B6BL.9	+	808	813	0.000352	0.227	TGATAA		192
Y18D10A.23	−	807	812	0.000352	0.227	TGATAA		193
K11C4.4	+	800	805	0.000352	0.227	TGATAA		200
Y46C8AL.2	−	800	805	0.000352	0.227	TGATAA		200
B0554.6	+	798	803	0.000352	0.227	TGATAA		202
C50F7.5	+	794	799	0.000352	0.227	TGATAA		206
F31F7.1	+	786	791	0.000352	0.227	TGATAA		214
C18H9.6	+	784	789	0.000352	0.227	TGATAA		216
C49C8.5	−	780	785	0.000352	0.227	TGATAA		220
ZK892.2	+	779	784	0.000352	0.227	TGATAA		221
Y47H9C.1	+	771	776	0.000352	0.227	TGATAA		229
C42D4.1	−	767	772	0.000352	0.227	TGATAA		233
C50F7.5	−	764	769	0.000352	0.227	TGATAA		236
T25D10.4	−	755	760	0.000352	0.227	TGATAA		245
R07E3.1	−	749	754	0.000352	0.227	TGATAA		251
F35E12.7	+	738	743	0.000352	0.227	TGATAA		262
K06A4.7	−	732	737	0.000352	0.227	TGATAA		268
ZK287.2	−	730	735	0.000352	0.227	TGATAA		270
F31F7.1	−	726	731	0.000352	0.227	TGATAA		274
C28C12.5	+	719	724	0.000352	0.227	TGATAA		281
T08A9.12	−	716	721	0.000352	0.227	TGATAA		284
K06A4.7	−	715	720	0.000352	0.227	TGATAA		285
T25C12.3	+	713	718	0.000352	0.227	TGATAA		287
F40F4.3	+	670	675	0.000352	0.227	TGATAA		330
F11G11.2	−	659	664	0.000352	0.227	TGATAA		341
B0554.6	−	654	659	0.000352	0.227	TGATAA		346
Y55B1BR.3	−	648	653	0.000352	0.227	TGATAA		352
C55F2.2	+	639	644	0.000352	0.227	TGATAA		361
F19C7.1	+	635	640	0.000352	0.227	TGATAA		365
C12D12.1	+	633	638	0.000352	0.227	TGATAA		367
T02C5.1	+	631	636	0.000352	0.227	TGATAA		369
F09B9.1	−	630	635	0.000352	0.227	TGATAA		370
C42C1.2	+	629	634	0.000352	0.227	TGATAA		371
F54F2.7	+	627	632	0.000352	0.227	TGATAA		373
H02F09.3	−	614	619	0.000352	0.227	TGATAA		386
C05A9.1	−	613	618	0.000352	0.227	TGATAA		387
B0554.6	+	611	616	0.000352	0.227	TGATAA		389
H22K11.1	+	605	610	0.000352	0.227	TGATAA		395
T02C5.1	−	591	596	0.000352	0.227	TGATAA		409
Y57G7A.11	+	581	586	0.000352	0.227	TGATAA		419
Y46C8AL.2	+	566	571	0.000352	0.227	TGATAA		434
F35C5.6	+	547	552	0.000352	0.227	TGATAA		453
ZK520.2	−	544	549	0.000352	0.227	TGATAA		456
Y57G7A.11	−	536	541	0.000352	0.227	TGATAA		464
C42C1.2	−	533	538	0.000352	0.227	TGATAA		467
B0403.3	−	532	537	0.000352	0.227	TGATAA		468
F31F7.1	−	523	528	0.000352	0.227	TGATAA		477
C32H11.4	+	521	526	0.000352	0.227	TGATAA		479
ZK6.10	+	516	521	0.000352	0.227	TGATAA		484
Y57G7A.11	−	503	508	0.000352	0.227	TGATAA		497
B0403.3	−	501	506	0.000352	0.227	TGATAA		499
M02F4.7	+	493	498	0.000352	0.227	TGATAA		507
F55G11.5	+	473	478	0.000352	0.227	TGATAA		527
ZK520.2	−	469	474	0.000352	0.227	TGATAA		531
ZK6.10	+	461	466	0.000352	0.227	TGATAA		539
ZK6.11	+	453	458	0.000352	0.227	TGATAA		547
ZK6.10	+	445	450	0.000352	0.227	TGATAA		555
C32H11.4	−	439	444	0.000352	0.227	TGATAA		561
C09F12.1	+	435	440	0.000352	0.227	TGATAA		565
Y41E3.2	−	418	423	0.000352	0.227	TGATAA		582
Y18D10A.23	−	417	422	0.000352	0.227	TGATAA		583
C18H9.6	+	415	420	0.000352	0.227	TGATAA		585
C29F7.2	+	411	416	0.000352	0.227	TGATAA		589
Y73B6BL.9	−	409	414	0.000352	0.227	TGATAA		591
C42C1.2	−	385	390	0.000352	0.227	TGATAA		615
Y46C8AL.2	+	380	385	0.000352	0.227	TGATAA		620
T25D10.4	+	376	381	0.000352	0.227	TGATAA		624
T06C10.4	−	368	373	0.000352	0.227	TGATAA		632
C09F12.1	−	365	370	0.000352	0.227	TGATAA		635
W02A2.1	+	365	370	0.000352	0.227	TGATAA		635
Y22F5A.5	−	361	366	0.000352	0.227	TGATAA		639
B0554.6	−	353	358	0.000352	0.227	TGATAA		647
Y43C5A.2	+	350	355	0.000352	0.227	TGATAA		650
F13B9.8	+	349	354	0.000352	0.227	TGATAA		651
B0554.6	−	341	346	0.000352	0.227	TGATAA		659
C08E8.4	−	319	324	0.000352	0.227	TGATAA		681
K11C4.4	−	296	301	0.000352	0.227	TGATAA		704
Y34B4A.6	−	294	299	0.000352	0.227	TGATAA		706
B0403.3	−	281	286	0.000352	0.227	TGATAA		719
VZK822L.1	−	280	285	0.000352	0.227	TGATAA		720
F31F7.1	−	275	280	0.000352	0.227	TGATAA		725
F35C5.6	+	265	270	0.000352	0.227	TGATAA		735
F56F10.1	−	260	265	0.000352	0.227	TGATAA		740
C42D4.1	+	243	248	0.000352	0.227	TGATAA		757
T25C12.3	+	235	240	0.000352	0.227	TGATAA		765
C29F7.2	+	233	238	0.000352	0.227	TGATAA		767
VZK822L.1	−	233	238	0.000352	0.227	TGATAA		767
T06C10.4	+	228	233	0.000352	0.227	TGATAA		772
F53A9.8	+	221	226	0.000352	0.227	TGATAA		779
F31F7.1	−	216	221	0.000352	0.227	TGATAA		784
VZK822L.1	−	213	218	0.000352	0.227	TGATAA		787
T28H10.3	+	209	214	0.000352	0.227	TGATAA		791
F35E12.6	+	194	199	0.000352	0.227	TGATAA		806
ZK6.10	+	192	197	0.000352	0.227	TGATAA		808
C42D4.1	−	175	180	0.000352	0.227	TGATAA		825
C28C12.5	−	156	161	0.000352	0.227	TGATAA		844
F27C8.4	−	149	154	0.000352	0.227	TGATAA		851
Y37E3.16	−	149	154	0.000352	0.227	TGATAA		851
ZK6.11	+	137	142	0.000352	0.227	TGATAA		863
C03F11.3	+	127	132	0.000352	0.227	TGATAA		873
C32H11.12	+	115	120	0.000352	0.227	TGATAA		885
C42C1.2	+	103	108	0.000352	0.227	TGATAA		897
F31F7.1	+	100	105	0.000352	0.227	TGATAA		900
C18H9.6	+	96	101	0.000352	0.227	TGATAA		904
C01B10.6	+	92	97	0.000352	0.227	TGATAA		908
Y73B6BL.9	−	86	91	0.000352	0.227	TGATAA		914
C07H4.1	+	83	88	0.000352	0.227	TGATAA		917
T28H10.3	−	78	83	0.000352	0.227	TGATAA		922
F19C7.1	−	68	73	0.000352	0.227	TGATAA		932
H13N06.5	−	68	73	0.000352	0.227	TGATAA		932
Y37E3.16	−	68	73	0.000352	0.227	TGATAA		932
C09F12.1	−	60	65	0.000352	0.227	TGATAA		940
Y37E3.16	−	52	57	0.000352	0.227	TGATAA		948
H02F09.3	−	45	50	0.000352	0.227	TGATAA		955
T28H10.3	−	44	49	0.000352	0.227	TGATAA		956
F35C5.9	−	38	43	0.000352	0.227	TGATAA		962
F55G11.5	+	34	39	0.000352	0.227	TGATAA		966
F27C8.4	−	30	35	0.000352	0.227	TGATAA		970

## Sheet: elt2repressedMAST
Sequence Name	Strand	Start	End	p-value	q-value	Matched Sequence		Distance from transcription start site (bp)
R08E3.4	−	989	994	0.000352	0.269	TGATAA		11
K08D8.3	+	955	960	0.000352	0.269	TGATAA		45
T19C9.8	−	940	945	0.000352	0.269	TGATAA		60
B0350.2	−	920	925	0.000352	0.269	TGATAA		80
T21B6.3	−	910	915	0.000352	0.269	TGATAA		90
K08D8.3	−	904	909	0.000352	0.269	TGATAA		96
T05H10.3	+	891	896	0.000352	0.269	TGATAA		109
Y105C5A.12	−	873	878	0.000352	0.269	TGATAA		127
T19C9.8	−	858	863	0.000352	0.269	TGATAA		142
F02G3.1	+	837	842	0.000352	0.269	TGATAA		163
F02G3.1	+	831	836	0.000352	0.269	TGATAA		169
F32G8.4	−	820	825	0.000352	0.269	TGATAA		180
F32G8.4	−	813	818	0.000352	0.269	TGATAA		187
T22B2.4	+	812	817	0.000352	0.269	TGATAA		188
Y105E8B.1	+	785	790	0.000352	0.269	TGATAA		215
T19A6.2	+	766	771	0.000352	0.269	TGATAA		234
T18D3.4	+	758	763	0.000352	0.269	TGATAA		242
F57B1.4	−	730	735	0.000352	0.269	TGATAA		270
C05D10.4	+	717	722	0.000352	0.269	TGATAA		283
C51E3.7	−	702	707	0.000352	0.269	TGATAA		298
F53F1.5	+	666	671	0.000352	0.269	TGATAA		334
T18D3.4	−	652	657	0.000352	0.269	TGATAA		348
C42D8.8	−	649	654	0.000352	0.269	TGATAA		351
T18D3.4	−	604	609	0.000352	0.269	TGATAA		396
T22A3.2	−	599	604	0.000352	0.269	TGATAA		401
K10B3.7	−	590	595	0.000352	0.269	TGATAA		410
C18A11.7	+	527	532	0.000352	0.269	TGATAA		473
C44B11.3	+	487	492	0.000352	0.269	TGATAA		513
C18A11.7	−	486	491	0.000352	0.269	TGATAA		514
T19C9.8	+	453	458	0.000352	0.269	TGATAA		547
T22A3.2	−	434	439	0.000352	0.269	TGATAA		566
B0507.10	−	423	428	0.000352	0.269	TGATAA		577
C51E3.7	+	389	394	0.000352	0.269	TGATAA		611
F09F3.6	−	362	367	0.000352	0.269	TGATAA		638
K07E1.1	+	357	362	0.000352	0.269	TGATAA		643
F53F1.5	+	300	305	0.000352	0.269	TGATAA		700
T18D3.4	−	281	286	0.000352	0.269	TGATAA		719
C18A11.7	−	230	235	0.000352	0.269	TGATAA		770
F32G8.4	+	221	226	0.000352	0.269	TGATAA		779
F32G8.4	−	207	212	0.000352	0.269	TGATAA		793
K07E1.1	+	201	206	0.000352	0.269	TGATAA		799
C44B11.3	+	161	166	0.000352	0.269	TGATAA		839
K08D8.3	−	148	153	0.000352	0.269	TGATAA		852
T22A3.2	−	140	145	0.000352	0.269	TGATAA		860
C18A11.7	+	124	129	0.000352	0.269	TGATAA		876
C02C2.1	−	106	111	0.000352	0.269	TGATAA		894
F38B2.1	−	95	100	0.000352	0.269	TGATAA		905
