# Supplementary material for: The Developmental Intestinal Regulator ELT-2 Controls p38-Dependent Immune Responses in Adult C. elegans
Source: PLoS Genet. 2015 May 27;11(5):e1005265. doi: 10.1371/journal.pgen.1005265 (PMC4446034; doi:10.1371/journal.pgen.1005265)
Supplement: S4 Table — (XLSX) [file pgen.1005265.s010.xlsx]

## Sheet: elt-2 regulated Process WS245
Date	Sat Aug 16 00:49:09 EDT 2014
Aspect	P
P-value cutoff	0.05
Calculate FDR	Yes
Regulation links followed	Yes
Bonferroni correction	Yes
Uploaded gene list	SN2.5_elt2_infonly_fdr9_eltexpressed_WB220.list
Uploaded annotation file	C_elegans_goa.out
Evidence codes used	ISM (10), IEA (53420), IEP (258), IGI (1986), NAS (184), IBA (1837), IPI (2915), ND (330), ISO (2), IC (74), ISS (1523), RCA (12), IDA (5994), IMP (5476), TAS (178)
Unknown identifiers (55)	B0284.3 B0303.14 C01G6.3 C13C4.4 C14C6.2 C28H8.1 C29A12.1 C35E7.1 C44B9.3 C48B4.7 C50F4.6 C54G6.5 D1007.10 F14H3.6 F15B10.3 F22F4.4 F32D1.6 F32D8.9 F33H2.3 F35H8.4 F36D3.1 F42A10.6 F54D5.2 F54E12.1 F59B1.2 K02E7.9 K09F5.3 M01D1.3 R05H5.3 R09H10.5 R52.1 R52.10 T05H10.4 T07A9.13 Y106G6H.6 Y110A2AR.1 Y119D3B.13 Y32F6A.1 Y38F2AR.1 Y39A1A.7 Y39B6A.1 Y45F10C.3 Y46B2A.1 Y48E1C.2 Y48G1BL.3 Y51H4A.24 Y54G…
GOID	TERMa	CORRECTED_PVALUE	UNCORRECTED_PVALUE	NUM_LIST_ANNOTATIONS	LIST_SIZE	TOTAL_NUM_ANNOTATIONS	POPULATION_SIZE	FDR_RATE	EXPECTED_FALSE_POSITIVES	ANNOTATED_GENES
GO:XXXXXXX	unannotated	0.00342506	9.46149e-06	73	187	2630	10623	0	0	Y73B6BL.2, F15B10.3, Y9D1A.2, K02E7.9, Y62E10A.14, Y51H4A.24, Y39B6A.1, C44B9.3, M01D1.3, C48B4.7, Y46B2A.1, B0284.3, F35H8.4, F32D8.9, Y57G11C.33, C34D4.4, C14C6.2, F58B3.9, ZK177.6, C35E7.1, C29A12.1, F14H3.6, R52.10, F42A10.6, Y106G6H.6, C28H8.1, T05H10.4, D1007.10, EEED8.4, B0303.14, F33H2.3, R13F6.1, F54D5.2, F37B4.10, B0035.1, T07A9.13, T04H1.5, Y54G2A.5, M110.3, C50F4.6, Y57G11B.5, C01F6.5…
GO:0050830	defense response to Gram-positive bacterium	0.0212552	5.87159e-05	4	187	13	10623	0.01	0.02	T08A9.7, T07C4.4, T08A9.9, Y22F5A.4
GO:0006952	defense response	0.0306812	8.47546e-05	13	187	210	10623	0.0067	0.02	T08A9.7, T07C4.4, T24B8.5, R02D3.8, T08A9.9, Y22F5A.4, ZK1320.2, F52E1.5, K08D8.5, F54D5.4, ZK896.7, K12H4.7, ZK6.7
a Shown are top GO annotations enriched among genes of the list designated in the spreadsheet name; yellow highlights annotations discussed in the main text.
Spreadsheet names: reg, regulated; Process/Function, GO annotation categories examined; lax pval, uncorrected p-value; WS245, wormbase version from which annotation file was downloaded.

## Sheet: elt-2 reg Func lax pval WS245
Date	Sat Aug 16 01:06:55 EDT 2014
Aspect	F
P-value cutoff	0.05
Calculate FDR	Yes
Regulation links followed	Yes
Bonferroni correction	No
Uploaded gene list	SN2.5_elt2_infonly_fdr9_eltexpressed_WB220.list
Uploaded annotation file	C_elegans_goa.out
Evidence codes used	ISM (10), IEA (53420), IEP (258), IGI (1986), NAS (184), IBA (1837), IPI (2915), ND (330), ISO (2), IC (74), ISS (1523), RCA (12), IDA (5994), IMP (5476), TAS (178)
Unknown identifiers (55)	B0284.3 B0303.14 C01G6.3 C13C4.4 C14C6.2 C28H8.1 C29A12.1 C35E7.1 C44B9.3 C48B4.7 C50F4.6 C54G6.5 D1007.10 F14H3.6 F15B10.3 F22F4.4 F32D1.6 F32D8.9 F33H2.3 F35H8.4 F36D3.1 F42A10.6 F54D5.2 F54E12.1 F59B1.2 K02E7.9 K09F5.3 M01D1.3 R05H5.3 R09H10.5 R52.1 R52.10 T05H10.4 T07A9.13 Y106G6H.6 Y110A2AR.1 Y119D3B.13 Y32F6A.1 Y38F2AR.1 Y39A1A.7 Y39B6A.1 Y45F10C.3 Y46B2A.1 Y48E1C.2 Y48G1BL.3 Y51H4A.24 Y54G…
GOID	TERMa	CORRECTED_PVALUE	PVALUE (UNCORRETED)	NUM_LIST_ANNOTATIONS	LIST_SIZE	TOTAL_NUM_ANNOTATIONS	POPULATION_SIZE	FDR_RATE	EXPECTED_FALSE_POSITIVES	ANNOTATED_GENES
GO:XXXXXXX	unannotated	-	8.65578e-12	79	187	2179	10623	0	0	Y73B6BL.2, T24B8.5, F15B10.3, Y9D1A.2, ZK1320.2, K02E7.9, Y62E10A.14, Y51H4A.24, Y39B6A.1, C44B9.3, M01D1.3, C48B4.7, Y46B2A.1, B0284.3, F35H8.4, F32D8.9, Y57G11C.33, C34D4.4, C14C6.2, F58B3.9, ZK177.6, C35E7.1, C29A12.1, F14H3.6, R52.10, F42A10.6, T08A9.7, Y106G6H.6, C28H8.1, T05H10.4, D1007.10, F54D5.4, B0303.14, F33H2.3, Y22F5A.4, F52E1.5, F54D5.2, K08D8.5, Y6B3B.5, T07A9.13, C06A8.4, Y54G2A.5…
GO:0016298	lipase activity	-	0.00273356	5	187	55	10623	0.53	1.06	Y49E10.16, F09G2.8, T21H3.1, K03H6.2, F35C11.5
GO:0016894	endonuclease activity, active with either ribo- or deoxyribonucleic acids and producing 3'-phosphomonoesters	-	0.00610701	2	187	7	10623	0.8333	2.5	K10C9.3, C07B5.5
GO:0070011	peptidase activity, acting on L-amino acid peptides	-	0.0121364	13	187	364	10623	0.985	3.94	K07D4.3, C25B8.3, R12H7.2, C26B9.5, R57.1, F57F5.1, F32H5.1, F13D12.6, T18H9.2, R11H6.1, K12H4.7, C52E4.1, F23B2.12
GO:0004806	triglyceride lipase activity	-	0.0140127	3	187	29	10623	0.88	4.4	Y49E10.16, T21H3.1, K03H6.2
GO:0008233	peptidase activity	-	0.0199869	13	187	389	10623	0.9567	5.74	K07D4.3, C25B8.3, R12H7.2, C26B9.5, R57.1, F57F5.1, F32H5.1, F13D12.6, T18H9.2, R11H6.1, K12H4.7, C52E4.1, F23B2.12
GO:0004722	protein serine/threonine phosphatase activity	-	0.0211637	2	187	13	10623	0.9029	6.32	ZK973.3, F42G9.1
GO:0052689	carboxylic ester hydrolase activity	-	0.023489	4	187	62	10623	0.86	6.88	Y49E10.16, T21H3.1, K03H6.2, F35C11.5
GO:0016788	hydrolase activity, acting on ester bonds	-	0.0300301	14	187	455	10623	0.9844	8.86	Y49E10.16, Y48G10A.1, W02B12.1, T13B5.3, F42G9.1, R02D3.8, K10C9.3, C07B5.5, ZK973.3, F09G2.8, T21H3.1, F35C11.5, K03H6.2, ZK6.7
GO:0008236	serine-type peptidase activity	-	0.030181	4	187	67	10623	0.886	8.86	F13D12.6, C26B9.5, K12H4.7, F23B2.12
GO:0017171	serine hydrolase activity	-	0.030181	4	187	67	10623	0.8055	8.86	F13D12.6, C26B9.5, K12H4.7, F23B2.12
GO:0042802	identical protein binding	-	0.031641	4	187	68	10623	0.7917	9.5	D1054.13, C34C12.8, T21C9.4, K12C11.2
GO:0008061	chitin binding	-	0.0352459	2	187	17	10623	0.7708	10.02	C04F6.3, R02F2.4
GO:0016787	hydrolase activity	-	0.0382412	37	187	1576	10623	0.7414	10.38	Y49E10.16, F42G9.1, F02E9.7, K10C9.3, F32H5.1, C07B5.5, Y54F10AM.8, B0272.1, M03D4.1, F09D1.1, C52E4.1, Y48G10A.1, R02D3.8, C26B9.5, F08C6.6, R57.1, D2096.3, C04F6.3, F09G2.8, R11H6.1, K12H4.7, F35C11.5, F23B2.12, C25B8.3, T13B5.3, R12H7.2, F57F5.1, Y4C6B.6, ZK973.3, F13D12.6, T21H3.1, ZK6.7, K07D4.3, W02B12.1, Y43F4B.6, K03H6.2, T18H9.2
GO:0008238	exopeptidase activity	-	0.0494821	3	187	47	10623	0.9013	13.52	F13D12.6, R57.1, R11H6.1
a Shown are top GO annotations enriched among genes of the list designated in the spreadsheet name; yellow highlights annotations discussed in the main text.
Spreadsheet names: reg, regulated; Process/Function, GO annotation categories examined; lax pval, uncorrected p-value; WS245, wormbase version from which annotation file was downloaded.

## Sheet: "elt-2 regulated' & adult int.
cpr-1	C52E4.1	peptidase
lys-1	Y22F5A.4	defense (also carbohydrate metabolism)
nuc-1	C07B5.5	nuclease
spp-1	T07C4.4	defense
spp-14	K09F5.3	probably defense
F57F5.1	F57F5.1	peptidase
Y39B6A.1	Y39B6A.1	Unknown
Y49E10.16	Y49E10.16	lipase
clec-186	ZK896.7	defense
ZK1320.2	ZK1320.2	Unknown
F42A10.6	F42A10.6	Unknown
K12H4.7	K12H4.7a	peptidase
R57.1	R57.1	peptidase
T21H3.1	T21H3.1	lipase
Y54F10AM.8	Y54F10AM.8	Unknown

## Sheet: elt-2 induced function WS245
Date	Sat Aug 16 00:34:13 EDT 2014
Aspect	F
P-value cutoff	0.05
Calculate FDR	Yes
Regulation links followed	Yes
Bonferroni correction	Yes
Uploaded gene list	SN2.5_elt2_infonly_fdr9_elt_induced.list
Uploaded annotation file	C_elegans_goa.out
Evidence codes used	ISM (10), IEA (53420), IEP (258), IGI (1986), NAS (184), IBA (1837), IPI (2915), ND (330), ISO (2), IC (74), ISS (1523), RCA (12), IDA (5994), IMP (5476), TAS (178)
Unknown identifiers (25)	B0554.6 C01B10.6 C07H4.1 C12D12.1 C18H9.6 C28C12.5 C42D4.1 C50F7.5 F01D5.8 F53A9.8 F53B2.8 F54F2.7 H02F09.3 H34I24.2 K06A4.7 T02C5.1 T06D4.1 T08A9.12 T25D10.4 Y34B4A.6 Y43C5A.2 Y47H9C.1 Y51A2B.1 Y57G7A.11 ZK896.5
GOID	TERMa	CORRECTED_PVALUE	UNCORRECTED_PVALUE	NUM_LIST_ANNOTATIONS	LIST_SIZE	TOTAL_NUM_ANNOTATIONS	POPULATION_SIZE	FDR_RATE	EXPECTED_FALSE_POSITIVES	ANNOTATED_GENES
GO:XXXXXXX	unannotated	1.64158e-08	2.45011e-10	47	96	2147	10623	0	0	Y60A3A.18, ZK6.10, B0554.6, F19C7.1, T06D4.1, F53A9.8, C09F12.1, C12D12.1, Y22F5A.5, F53B2.8, C32H11.12, Y57G7A.11, F01D5.8, C50F7.5, C07H4.1, F35E12.6, C18H9.6, C03F11.3, Y47H9C.1, Y43C5A.2, Y18D10A.23, H02F09.3, F55G11.5, Y55B1BR.3, F27C8.4, C49C8.5, C32H11.4, ZK520.2, ZK896.5, C08E8.4, T08A9.12, F13B9.8, T06C10.4, C01B10.6, K06A4.7, C28C12.5, B0403.3, T02C5.1, Y51A2B.1, F54F2.7, ZK6.11, C42D4.…
GO:0030246	carbohydrate binding	0.0397381	0.000593105	10	96	319	10623	0.12	0.24	R07B1.10, C16H3.2, Y54G2A.7, R06B10.3, F52H3.7, F35C5.9, M02F4.7, F35C5.6, Y46C8AL.2, T25C12.3
a Shown are top GO annotations enriched among genes of the list designated in the spreadsheet name.
Spreadsheet names: reg, regulated; Process/Function, GO annotation categories examined; lax pval, uncorrected p-value; WS245, wormbase version from which annotation file was downloaded.

## Sheet: elt-2 induced Process WS245
Date	Sat Aug 16 00:26:10 EDT 2014
Aspect	P
P-value cutoff	0.05
Calculate FDR	Yes
Regulation links followed	Yes
Bonferroni correction	Yes
Uploaded gene list	SN2.5_elt2_infonly_fdr9_elt_induced.list
Uploaded annotation file	C_elegans_goa.out
Evidence codes used	ISM (10), IEA (53420), IEP (258), IGI (1986), NAS (184), IBA (1837), IPI (2915), ND (330), ISO (2), IC (74), ISS (1523), RCA (12), IDA (5994), IMP (5476), TAS (178)
Unknown identifiers (25)	B0554.6 C01B10.6 C07H4.1 C12D12.1 C18H9.6 C28C12.5 C42D4.1 C50F7.5 F01D5.8 F53A9.8 F53B2.8 F54F2.7 H02F09.3 H34I24.2 K06A4.7 T02C5.1 T06D4.1 T08A9.12 T25D10.4 Y34B4A.6 Y43C5A.2 Y47H9C.1 Y51A2B.1 Y57G7A.11 ZK896.5
GOID	TERMa	CORRECTED_PVALUE	UNCORRECTED_PVALUE	NUM_LIST_ANNOTATIONS	LIST_SIZE	TOTAL_NUM_ANNOTATIONS	POPULATION_SIZE	FDR_RATE	EXPECTED_FALSE_POSITIVES	ANNOTATED_GENES
GO:0006952	defense response	1.53657e-15	7.96151e-18	22	96	210	10623	0	0	F11G11.2, ZK6.10, VZK822L.1, C49C8.5, C32H11.4, C08E8.4, F19C7.1, R07B1.10, F31F7.1, C09F12.1, Y22F5A.5, F35C5.9, C32H11.12, C18G1.2, F35E12.6, ZK6.11, W02A2.1, C05A9.1, F35E12.7, F55G11.5, F27C8.4, F56F10.1
GO:0045087	innate immune response	6.15425e-13	3.18873e-15	19	96	187	10623	0	0	F11G11.2, ZK6.10, VZK822L.1, C49C8.5, C32H11.4, C08E8.4, F19C7.1, F31F7.1, C09F12.1, Y22F5A.5, F35C5.9, C32H11.12, F35E12.6, ZK6.11, W02A2.1, F35E12.7, F55G11.5, F27C8.4, F56F10.1
GO:0002376	immune system process	1.00638e-12	5.21439e-15	19	96	192	10623	0	0	F11G11.2, ZK6.10, VZK822L.1, C49C8.5, C32H11.4, C08E8.4, F19C7.1, F31F7.1, C09F12.1, Y22F5A.5, F35C5.9, C32H11.12, F35E12.6, ZK6.11, W02A2.1, F35E12.7, F55G11.5, F27C8.4, F56F10.1
GO:0006955	immune response	1.00638e-12	5.21439e-15	19	96	192	10623	0	0	F11G11.2, ZK6.10, VZK822L.1, C49C8.5, C32H11.4, C08E8.4, F19C7.1, F31F7.1, C09F12.1, Y22F5A.5, F35C5.9, C32H11.12, F35E12.6, ZK6.11, W02A2.1, F35E12.7, F55G11.5, F27C8.4, F56F10.1
GO:0006950	response to stress	1.27362e-06	6.59907e-09	22	96	580	10623	0	0	F11G11.2, ZK6.10, VZK822L.1, C49C8.5, C32H11.4, C08E8.4, F19C7.1, R07B1.10, F31F7.1, C09F12.1, Y22F5A.5, F35C5.9, C32H11.12, C18G1.2, F35E12.6, ZK6.11, W02A2.1, C05A9.1, F35E12.7, F55G11.5, F27C8.4, F56F10.1
GO:0009617	response to bacterium	7.33758e-06	3.80185e-08	8	96	57	10623	0	0	R07B1.10, C18G1.2, C09F12.1, Y22F5A.5, C32H11.12, F55G11.5, F35E12.7, C05A9.1
GO:0042742	defense response to bacterium	7.33758e-06	3.80185e-08	8	96	57	10623	0	0	R07B1.10, C18G1.2, C09F12.1, Y22F5A.5, C32H11.12, F55G11.5, F35E12.7, C05A9.1
GO:0098542	defense response to other organism	3.80796e-05	1.97303e-07	8	96	70	10623	0	0	R07B1.10, C18G1.2, C09F12.1, Y22F5A.5, C32H11.12, F55G11.5, F35E12.7, C05A9.1
GO:0009607	response to biotic stimulus	4.25991e-05	2.20721e-07	8	96	71	10623	0	0	R07B1.10, C18G1.2, C09F12.1, Y22F5A.5, C32H11.12, F55G11.5, F35E12.7, C05A9.1
GO:0043207	response to external biotic stimulus	4.25991e-05	2.20721e-07	8	96	71	10623	0	0	R07B1.10, C18G1.2, C09F12.1, Y22F5A.5, C32H11.12, F55G11.5, F35E12.7, C05A9.1
GO:0051707	response to other organism	4.25991e-05	2.20721e-07	8	96	71	10623	0	0	R07B1.10, C18G1.2, C09F12.1, Y22F5A.5, C32H11.12, F55G11.5, F35E12.7, C05A9.1
GO:0050830	defense response to Gram-positive bacterium	0.000812015	4.20733e-06	4	96	13	10623	0.0017	0.02	R07B1.10, C09F12.1, Y22F5A.5, C05A9.1
GO:0050829	defense response to Gram-negative bacterium	0.00103547	5.3651e-06	6	96	50	10623	0.0046	0.06	C18G1.2, Y22F5A.5, C32H11.12, F55G11.5, F35E12.7, C05A9.1
GO:XXXXXXX	unannotated	0.0119042	6.16798e-05	41	96	2598	10623	0.01	0.14	B0554.6, T06D4.1, F53A9.8, C12D12.1, F53B2.8, ZK1240.3, R06B10.3, Y57G7A.11, F01D5.8, C50F7.5, C07H4.1, F35C5.6, Y46C8AL.2, C18H9.6, T01D3.6, Y54G2A.7, Y47H9C.1, Y43C5A.2, T05A7.4, Y18D10A.23, H02F09.3, Y55B1BR.3, F52H3.7, ZK896.5, T08A9.12, C01B10.6, Y41E3.2, K06A4.7, C28C12.5, B0403.3, T02C5.1, Y51A2B.1, F54F2.7, T25C12.3, C42D4.1, Y74C9A.2, C16H3.2, Y34B4A.6, T25D10.4, H34I24.2, M02F4.7
a Shown are top GO annotations enriched among genes of the list designated in the spreadsheet name; yellow highlights annotations discussed in the main text.
Spreadsheet names: reg, regulated; Process/Function, GO annotation categories examined; lax pval, uncorrected p-value; WS245, wormbase version from which annotation file was downloaded.

## Sheet: elt2 rep process lax pval WS245
Date	Sat Aug 16 01:53:09 EDT 2014
Aspect	P
P-value cutoff	0.05
Calculate FDR	Yes
Regulation links followed	Yes
Bonferroni correction	No
Uploaded gene list	SN2.5_elt2_infonly_fdr9_elt_repressed.list
Uploaded annotation file	C_elegans_goa.out
Evidence codes used	ISM (10), IEA (53420), IEP (258), IGI (1986), NAS (184), IBA (1837), IPI (2915), ND (330), ISO (2), IC (74), ISS (1523), RCA (12), IDA (5994), IMP (5476), TAS (178)
Unknown identifiers (13)	R12E2.7 Y105C5A.12 T05H10.3 C18A11.7 T19A6.2b Y67A10A.7 T21B6.3 F54E4.3 K08D8.3 F32B5.6 B0507.10 T19C9.8 C02C2.1
GOID	TERMa	CORRECTED_PVALUE	UNCORRECTED_PVALUE	NUM_LIST_ANNOTATIONS	LIST_SIZE	TOTAL_NUM_ANNOTATIONS	POPULATION_SIZE	FDR_RATE	EXPECTED_FALSE_POSITIVES	ANNOTATED_GENES
GO:XXXXXXX	unannotated	-	1.53733e-05	24	44	2581	10623	0	0	C05D10.4, F53F1.5, F38B2.1, K08D8.3, F49E11.11, C34H4.4, B0507.10, T19C9.8, C02C2.1, F54E4.3, T05H10.3, F57B1.4, F32G8.4, F09F3.6, Y105C5A.12, T19A6.2b, F32B5.6, C18A11.7, T22A3.2, R12E2.7, Y67A10A.7, T03F1.11, T21B6.3, F17C8.2
GO:0003012	muscle system process	-	0.000331675	3	44	33	10623	0.14	0.28	C36E6.5, R06C7.10, T22C1.7
GO:0006936	muscle contraction	-	0.000331675	3	44	33	10623	0.0933	0.28	C36E6.5, R06C7.10, T22C1.7
GO:0018996	molting cycle, collagen and cuticulin-based cuticle	-	0.00174525	3	44	58	10623	0.375	1.5	C53C11.3, C42D8.8, F44F4.4
GO:0042303	molting cycle	-	0.00183345	3	44	59	10623	0.308	1.54	C53C11.3, C42D8.8, F44F4.4
GO:0060179	male mating behavior	-	0.00245953	2	44	18	10623	0.32	1.92	Y105E8B.1, C51E3.7
GO:0040011	locomotion	-	0.00283654	6	44	346	10623	0.3114	2.18	C36E6.5, Y105E8B.1, B0350.2, C44B11.3, T22C1.7, T22B2.4
GO:0006006	glucose metabolic process	-	0.00401399	2	44	23	10623	0.37	2.96	W05G11.6, K10B3.7
GO:0007617	mating behavior	-	0.00436742	2	44	24	10623	0.3422	3.08	Y105E8B.1, C51E3.7
GO:0007610	behavior	-	0.00486092	5	44	269	10623	0.332	3.32	C36E6.5, Y105E8B.1, R06C7.10, C44B11.3, C51E3.7
GO:0007618	mating	-	0.00511587	2	44	26	10623	0.3236	3.56	Y105E8B.1, C51E3.7
GO:0032956	regulation of actin cytoskeleton organization	-	0.00551067	2	44	27	10623	0.31	3.72	Y105E8B.1, T22B2.4
GO:0032970	regulation of actin filament-based process	-	0.00768577	2	44	32	10623	0.3646	4.74	Y105E8B.1, T22B2.4
GO:0019318	hexose metabolic process	-	0.00966048	2	44	36	10623	0.3986	5.58	W05G11.6, K10B3.7
GO:0005996	monosaccharide metabolic process	-	0.0101858	2	44	37	10623	0.3893	5.84	W05G11.6, K10B3.7
GO:0051258	protein polymerization	-	0.0118361	2	44	40	10623	0.4288	6.86	Y105E8B.1, C44B11.3
GO:0051493	regulation of cytoskeleton organization	-	0.0188001	2	44	51	10623	0.56	9.52	Y105E8B.1, T22B2.4
GO:0043050	pharyngeal pumping	-	0.0202132	2	44	53	10623	0.5633	10.14	C36E6.5, R06C7.10
GO:0042755	eating behavior	-	0.0209361	2	44	54	10623	0.5589	10.62	C36E6.5, R06C7.10
GO:0008652	cellular amino acid biosynthetic process	-	0.0224138	2	44	56	10623	0.569	11.38	Y37D8A.23, K07E1.1
GO:0007631	feeding behavior	-	0.0279122	2	44	63	10623	0.6486	13.62	C36E6.5, R06C7.10
GO:0051128	regulation of cellular component organization	-	0.0320584	3	44	168	10623	0.6855	15.08	Y105E8B.1, T22C1.7, T22B2.4
GO:0043623	cellular protein complex assembly	-	0.0384454	2	44	75	10623	0.76	17.48	Y105E8B.1, C44B11.3
GO:0030036	actin cytoskeleton organization	-	0.0403282	2	44	77	10623	0.7592	18.22	Y105E8B.1, T22B2.4
GO:0030029	actin filament-based process	-	0.0471852	2	44	84	10623	0.8344	20.86	Y105E8B.1, T22B2.4
GO:0033043	regulation of organelle organization	-	0.049218	2	44	86	10623	0.8208	21.34	Y105E8B.1, T22B2.4
a Shown are top GO annotations enriched among genes of the list designated in the spreadsheet name.
Spreadsheet names: rep, repressed; Process/Function, GO annotation categories examined; lax pval, uncorrected p-value; WS245, wormbase version from which annotation file was downloaded.

## Sheet: elt2 rep func lax pval WS245
Date	Sat Aug 16 04:41:28 EDT 2014
Aspect	F
P-value cutoff	0.05
Calculate FDR	Yes
Regulation links followed	Yes
Bonferroni correction	No
Uploaded gene list	SN2.5_elt2_infonly_fdr9_elt_repressed.list
Uploaded annotation file	C_elegans_goa.out
Evidence codes used	ISM (10), IEA (53420), IEP (258), IGI (1986), NAS (184), IBA (1837), IPI (2915), ND (330), ISO (2), IC (74), ISS (1523), RCA (12), IDA (5994), IMP (5476), TAS (178)
Unknown identifiers (13)	R12E2.7 Y105C5A.12 T05H10.3 C18A11.7 T19A6.2b Y67A10A.7 T21B6.3 F54E4.3 K08D8.3 F32B5.6 B0507.10 T19C9.8 C02C2.1
GOID	TERMa	CORRECTED_PVALUE	UNCORRECTED_PVALUE	NUM_LIST_ANNOTATIONS	LIST_SIZE	TOTAL_NUM_ANNOTATIONS	POPULATION_SIZE	FDR_RATE	EXPECTED_FALSE_POSITIVES	ANNOTATED_GENES
GO:0005198	structural molecule activity	-	0.000506008	8	44	458	10623	0.24	0.24	F53F1.5, F38B2.1, C34H4.4, T22C1.7, R06C7.10, C44B11.3, F57B1.4, F17C8.2
GO:XXXXXXX	unannotated	-	0.00114248	18	44	2118	10623	0.18	0.36	K08D8.3, F49E11.11, B0507.10, T19C9.8, C02C2.1, F02G3.1, F54E4.3, T05H10.3, F09F3.6, F32G8.4, Y105C5A.12, T19A6.2b, F32B5.6, C18A11.7, R12E2.7, T22A3.2, Y67A10A.7, T21B6.3
GO:0003779	actin binding	-	0.0032401	3	44	72	10623	0.2533	0.76	Y105E8B.1, R06C7.10, T18D3.4
GO:0016831	carboxy-lyase activity	-	0.00367458	2	44	22	10623	0.235	0.94	W05G11.6, Y37D8A.23
GO:0042302	structural constituent of cuticle	-	0.00490281	4	44	167	10623	0.256	1.28	F53F1.5, F57B1.4, C34H4.4, F17C8.2
GO:0008158	hedgehog receptor activity	-	0.00634082	2	44	29	10623	0.2733	1.64	C53C11.3, F44F4.4
GO:0016830	carbon-carbon lyase activity	-	0.00634082	2	44	29	10623	0.2343	1.64	W05G11.6, Y37D8A.23
GO:0008092	cytoskeletal protein binding	-	0.0171416	3	44	132	10623	0.395	3.16	Y105E8B.1, R06C7.10, T18D3.4
GO:0003774	motor activity	-	0.0195012	2	44	52	10623	0.38	3.42	R06C7.10, T18D3.4
GO:0005525	GTP binding	-	0.0414166	3	44	186	10623	0.588	5.88	W05G11.6, T19A6.2, C44B11.3
GO:0019001	guanyl nucleotide binding	-	0.0453913	3	44	193	10623	0.5855	6.44	W05G11.6, T19A6.2, C44B11.3
GO:0032561	guanyl ribonucleotide binding	-	0.0453913	3	44	193	10623	0.5367	6.44	W05G11.6, T19A6.2, C44B11.3
a Shown are top GO annotations enriched among genes of the list designated in the spreadsheet name.
Spreadsheet names: rep, repressed; Process/Function, GO annotation categories examined; lax pval, uncorrected p-value; WS245, wormbase version from which annotation file was downloaded.
